# Supplementary material for: Development of a Vinylated Cyclic Allene: A Fleeting Strained Diene for the Diels–Alder Reaction
Source: Angew Chem Int Ed Engl. 2025 Jun 26;64(33):e202510319. doi: 10.1002/anie.202510319 (PMC12338423; doi:10.1002/anie.202510319)
Supplement: Supplementary file 2 — Supporting Information [file ANIE-64-e202510319-s002.cif]

data_240926_autored
_audit_creation_date               2025-01-20
_audit_creation_method
;
Olex2 1.5
(compiled 2024.02.16 svn.r378c4104 for OlexSys, GUI svn.r6928)
;
_shelx_SHELXL_version_number       '2018/3'
_audit_contact_author_address      ?
_audit_contact_author_email        ?
_audit_contact_author_name         ''
_audit_contact_author_phone        ?
_publ_contact_author_id_orcid      ?
_publ_section_references
;
Dolomanov, O.V., Bourhis, L.J., Gildea, R.J, Howard, J.A.K. & Puschmann, H.
 (2009), J. Appl. Cryst. 42, 339-341.

Sheldrick, G.M. (2015). Acta Cryst. A71, 3-8.

Sheldrick, G.M. (2015). Acta Cryst. C71, 3-8.
;
_chemical_name_common              ?
_chemical_name_systematic          ?
_chemical_formula_moiety           'C30 H33 N O5'
_chemical_formula_sum              'C30 H33 N O5'
_chemical_formula_weight           487.57
_chemical_melting_point            ?
_chemical_oxdiff_formula           C231H33O5
loop_
  _atom_type_symbol
  _atom_type_description
  _atom_type_scat_dispersion_real
  _atom_type_scat_dispersion_imag
  _atom_type_scat_source
 'C' 'C' 0.0033 0.0016 'International Tables Vol C Tables 4.2.6.8 and 6.1.1.4'
 'H' 'H' 0.0000 0.0000 'International Tables Vol C Tables 4.2.6.8 and 6.1.1.4'
 'N' 'N' 0.0061 0.0033 'International Tables Vol C Tables 4.2.6.8 and 6.1.1.4'
 'O' 'O' 0.0106 0.0060 'International Tables Vol C Tables 4.2.6.8 and 6.1.1.4'

_shelx_space_group_comment
;
The symmetry employed for this shelxl refinement is uniquely defined
by the following loop, which should always be used as a source of
symmetry information in preference to the above space-group names.
They are only intended as comments.
;
_space_group_crystal_system        'monoclinic'
_space_group_IT_number             14
_space_group_name_H-M_alt          'P 1 21/c 1'
_space_group_name_Hall             '-P 2ybc'
loop_
  _space_group_symop_operation_xyz
 'x, y, z'
 '-x, y+1/2, -z+1/2'
 '-x, -y, -z'
 'x, -y-1/2, z-1/2'

_cell_length_a                     17.4594(8)
_cell_length_b                     6.5351(3)
_cell_length_c                     23.4664(11)
_cell_angle_alpha                  90
_cell_angle_beta                   106.654(5)
_cell_angle_gamma                  90
_cell_volume                       2565.2(2)
_cell_formula_units_Z              4
_cell_measurement_reflns_used      8825
_cell_measurement_temperature      140
_cell_measurement_theta_max        28.6320
_cell_measurement_theta_min        2.6300
_shelx_estimated_absorpt_T_max     0.990
_shelx_estimated_absorpt_T_min     0.977
_exptl_absorpt_coefficient_mu      0.085
_exptl_absorpt_correction_T_max    1.00000
_exptl_absorpt_correction_T_min    0.47509
_exptl_absorpt_correction_type     multi-scan
_exptl_absorpt_process_details
;
CrysAlisPro 1.171.42.74a (Rigaku Oxford Diffraction, 2022)
Empirical absorption correction using spherical harmonics,
implemented in SCALE3 ABSPACK scaling algorithm.
;
_exptl_absorpt_special_details     ?
_exptl_crystal_colour              'clear pale yellow'
_exptl_crystal_density_diffrn      1.262
_exptl_crystal_density_meas        ?
_exptl_crystal_density_method      ?
_exptl_crystal_description         block
_exptl_crystal_F_000               1040
loop_
  _exptl_crystal_face_index_h
  _exptl_crystal_face_index_k
  _exptl_crystal_face_index_l
  _exptl_crystal_face_perp_dist
 23 1 3 0.0862
 19 6 -13 0.1176
 -10 5 -19 0.0526
 10 -5 19 0.0617
 7 8 12 0.0809
 -12 5 27 0.0977
 -21 -4 15 0.1182
 -4 -8 -15 0.0728
 2 1 -32 0.1015
 15 4 15 0.0734
 -1 -1 32 0.0762
 -20 -5 12 0.1170
 -4 9 -8 0.0879
 24 -1 -6 0.0902
 13 -7 4 0.0646
 -19 -6 12 0.1142
 -15 7 -3 0.0945

_exptl_crystal_size_max            0.27
_exptl_crystal_size_mid            0.16
_exptl_crystal_size_min            0.12
loop_
  _exptl_oxdiff_crystal_face_indexfrac_h
  _exptl_oxdiff_crystal_face_indexfrac_k
  _exptl_oxdiff_crystal_face_indexfrac_l
  _exptl_oxdiff_crystal_face_x
  _exptl_oxdiff_crystal_face_y
  _exptl_oxdiff_crystal_face_z
 22.7986 0.7432 2.8367 0.1366 0.6289 0.7654
 19.0015 5.5581 -13.4316 -0.0216 -0.0998 0.9948
 -10.1526 5.1749 -18.8734 -0.2118 -0.9757 0.0570
 9.8181 -5.2508 19.0397 0.2116 0.9746 -0.0729
 6.9488 7.8030 11.5102 0.7433 -0.1614 0.6491
 -11.7560 4.8797 26.7739 0.9605 -0.2085 -0.1844
 -21.2044 -4.2092 15.0137 0.1363 -0.0296 -0.9902
 -3.9593 -7.7215 -14.9362 -0.8254 0.1792 -0.5354
 1.6096 0.8114 -32.1470 -0.7913 -0.5697 0.2218
 15.4907 3.5712 15.3297 0.6139 0.4420 0.6540
 -0.6817 -0.5823 31.9043 0.7987 0.5750 -0.1773
 -20.2640 -5.0851 11.6277 -0.0001 -0.0000 -1.0000
 -3.9141 8.6786 -7.9170 0.2758 -0.8613 0.4267
 24.2001 -1.3917 -6.0363 -0.2130 0.6655 0.7153
 12.9301 -7.4258 3.8046 -0.3046 0.9514 -0.0465
 -19.3095 -5.5460 11.8192 -0.0201 0.0624 -0.9978
 -14.5226 7.0324 -2.8972 0.3047 -0.9519 -0.0317

_exptl_transmission_factor_max     ?
_exptl_transmission_factor_min     ?
_diffrn_reflns_av_R_equivalents    0.0491
_diffrn_reflns_av_unetI/netI       0.0412
_diffrn_reflns_Laue_measured_fraction_full  0.995
_diffrn_reflns_Laue_measured_fraction_max  0.833
_diffrn_reflns_limit_h_max         20
_diffrn_reflns_limit_h_min         -23
_diffrn_reflns_limit_k_max         8
_diffrn_reflns_limit_k_min         -8
_diffrn_reflns_limit_l_max         31
_diffrn_reflns_limit_l_min         -32
_diffrn_reflns_number              23862
_diffrn_reflns_point_group_measured_fraction_full  0.995
_diffrn_reflns_point_group_measured_fraction_max  0.833
_diffrn_reflns_theta_full          25.242
_diffrn_reflns_theta_max           29.702
_diffrn_reflns_theta_min           2.435
_diffrn_ambient_temperature        140
_diffrn_detector                   'Hybrid Pixel Array Detector'
_diffrn_detector_area_resol_mean   10.0000
_diffrn_detector_type              'Rigaku Saturn724+'
_diffrn_measured_fraction_theta_full  0.995
_diffrn_measured_fraction_theta_max  0.833
_diffrn_measurement_details
;
List of Runs (angles in degrees, time in seconds):

  # Type    Start    End  Width  t~exp~   \w     \q     \k     \f   Frames
--------------------------------------------------------------------------
  1  \w     36.00  62.00   0.50   11.58    --    5.00  37.00 -90.00   52
  2  \w    -63.00 -37.00   0.50   11.58    --    5.00  37.00 -90.00   52
  3  \w    -82.00   6.00   0.50   11.58    --    5.00  18.00-150.00  176
  4  \w     42.00  67.00   0.50   11.58    --    5.00  28.00 120.00   50
  5  \w    -69.00 -39.00   0.50   11.58    --  -11.30   0.00-150.00   60
  6  \w     24.00  50.00   0.50   11.58    --  -11.30   0.00-150.00   52
  7  \w   -100.00  62.00   0.50   11.58    --  -11.30  55.00 -90.00  324
;
_diffrn_measurement_device         'four-circle diffractometer'
_diffrn_measurement_device_type    'XtaLAB AFC11 (RCD3): quarter-chi single'
_diffrn_measurement_method         '\w scans'
_diffrn_measurement_specimen_support  'Mitegen 50um'
_diffrn_orient_matrix_type        
 'CrysAlisPro convention (1999,Acta A55,543-557)'
_diffrn_orient_matrix_UB_11        0.0009216000
_diffrn_orient_matrix_UB_12        0.0559796000
_diffrn_orient_matrix_UB_13        0.0260755000
_diffrn_orient_matrix_UB_21        0.0277419000
_diffrn_orient_matrix_UB_22        -0.0709351000
_diffrn_orient_matrix_UB_23        0.0173215000
_diffrn_orient_matrix_UB_31        0.0320797000
_diffrn_orient_matrix_UB_32        0.0601894000
_diffrn_orient_matrix_UB_33        -0.0037728000
_diffrn_radiation_collimation      0.3
_diffrn_radiation_monochromator    mirror
_diffrn_radiation_probe            x-ray
_diffrn_radiation_type             'Mo K\a'
_diffrn_radiation_wavelength       0.71073
_diffrn_source                     'Rotating-anode X-ray tube'
_diffrn_source_current             24.0
_diffrn_source_power               1.2
_diffrn_source_target              Mo
_diffrn_source_type                'Rigaku (Mo) X-ray Source'
_diffrn_source_voltage             50.0
_reflns_Friedel_coverage           0.000
_reflns_Friedel_fraction_full      .
_reflns_Friedel_fraction_max       .
_reflns_number_gt                  4917
_reflns_number_total               6060
_reflns_special_details
;
 Reflections were merged by SHELXL according to the crystal
 class for the calculation of statistics and refinement.
 
 _reflns_Friedel_fraction is defined as the number of unique
 Friedel pairs measured divided by the number that would be
 possible theoretically, ignoring centric projections and
 systematic absences.
;
_reflns_threshold_expression       'I > 2\s(I)'
_computing_cell_refinement         'CrysAlisPro 1.171.42.74a (Rigaku OD, 2022)'
_computing_data_collection         'CrysAlisPro 1.171.42.74a (Rigaku OD, 2022)'
_computing_data_reduction          'CrysAlisPro 1.171.42.74a (Rigaku OD, 2022)'
_computing_molecular_graphics      'Olex2 1.5 (Dolomanov et al., 2009)'
_computing_publication_material    'Olex2 1.5 (Dolomanov et al., 2009)'
_computing_structure_refinement    'SHELXL 2018/3 (Sheldrick, 2015)'
_computing_structure_solution      'SHELXT 2018/2 (Sheldrick, 2018)'
_refine_diff_density_max           0.400
_refine_diff_density_min           -0.367
_refine_diff_density_rms           0.088
_refine_ls_extinction_coef         .
_refine_ls_extinction_method       none
_refine_ls_goodness_of_fit_ref     1.105
_refine_ls_hydrogen_treatment      constr
_refine_ls_matrix_type             full
_refine_ls_number_parameters       327
_refine_ls_number_reflns           6060
_refine_ls_number_restraints       0
_refine_ls_R_factor_all            0.1230
_refine_ls_R_factor_gt             0.1099
_refine_ls_restrained_S_all        1.105
_refine_ls_shift/su_max            0.000
_refine_ls_shift/su_mean           0.000
_refine_ls_structure_factor_coef   Fsqd
_refine_ls_weighting_details      
 'w=1/[\s^2^(Fo^2^)+(0.0714P)^2^+12.7660P] where P=(Fo^2^+2Fc^2^)/3'
_refine_ls_weighting_scheme        calc
_refine_ls_wR_factor_gt            0.2910
_refine_ls_wR_factor_ref           0.2968
_refine_special_details            ?
_olex2_refinement_description
;
1. Fixed Uiso
 At 1.2 times of:
  All C(H) groups, All C(H,H) groups
 At 1.5 times of:
  All C(H,H,H) groups
2.a Ternary CH refined with riding coordinates:
 C6(H6), C1(H1), C5(H5), C4(H4)
2.b Secondary CH2 refined with riding coordinates:
 C2(H2a,H2b), C3(H3a,H3b), C10(H10a,H10b), C12(H12a,H12b), C13(H13a,H13b),
 C17(H17a,H17b)
2.c Aromatic/amide H refined with riding coordinates:
 C30(H30), C26(H26), C9(H9), C29(H29), C27(H27), C11(H11), C23(H23), C21(H21),
 C19(H19), C20(H20), C22(H22)
2.d Idealised Me refined as rotating group:
 C16(H16a,H16b,H16c), C15(H15a,H15b,H15c)
;
_atom_sites_solution_hydrogens     geom
_atom_sites_solution_primary       dual
_atom_sites_solution_secondary     ?
loop_
  _atom_site_label
  _atom_site_type_symbol
  _atom_site_fract_x
  _atom_site_fract_y
  _atom_site_fract_z
  _atom_site_U_iso_or_equiv
  _atom_site_adp_type
  _atom_site_occupancy
  _atom_site_site_symmetry_order
  _atom_site_calc_flag
  _atom_site_refinement_flags_posn
  _atom_site_refinement_flags_adp
  _atom_site_refinement_flags_occupancy
  _atom_site_disorder_assembly
  _atom_site_disorder_group
 O2 O 0.58582(17) 0.3620(5) 0.36784(13) 0.0352(7) Uani 1 1 d . . . . .
 O1 O 0.74293(18) 0.5052(5) 0.19422(13) 0.0347(7) Uani 1 1 d . . . . .
 O3 O 0.45704(18) 0.3363(5) 0.31176(14) 0.0395(8) Uani 1 1 d . . . . .
 O5 O 0.4767(2) 0.2040(6) 0.62261(15) 0.0498(9) Uani 1 1 d . . . . .
 O4 O 0.3585(2) 0.1120(7) 0.57024(16) 0.0529(10) Uani 1 1 d . . . . .
 N1 N 0.4261(2) 0.1768(6) 0.57493(17) 0.0383(9) Uani 1 1 d . . . . .
 C25 C 0.4884(2) 0.2868(6) 0.41668(19) 0.0302(9) Uani 1 1 d . . . . .
 C30 C 0.4082(2) 0.2558(7) 0.41423(19) 0.0314(9) Uani 1 1 d . . . . .
 H30 H 0.368744 0.259030 0.377911 0.038 Uiso 1 1 calc R U . . .
 C6 C 0.7188(2) 0.6032(7) 0.28524(17) 0.0281(8) Uani 1 1 d . . . . .
 H6 H 0.679127 0.699677 0.261865 0.034 Uiso 1 1 calc R U . . .
 C14 C 0.9445(2) 0.7019(7) 0.36937(19) 0.0324(9) Uani 1 1 d . . . . .
 C7 C 0.7978(2) 0.7164(7) 0.30720(18) 0.0290(9) Uani 1 1 d . . . . .
 C18 C 0.8001(3) 0.4758(8) 0.1151(2) 0.0388(11) Uani 1 1 d . . . . .
 C24 C 0.5072(3) 0.3293(7) 0.3593(2) 0.0331(9) Uani 1 1 d . . . . .
 C26 C 0.5479(2) 0.2829(7) 0.47120(19) 0.0311(9) Uani 1 1 d . . . . .
 H26 H 0.601102 0.303208 0.472379 0.037 Uiso 1 1 calc R U . . .
 C9 C 0.8374(2) 0.4796(7) 0.39148(18) 0.0321(9) Uani 1 1 d . . . . .
 H9 H 0.877627 0.423691 0.422555 0.039 Uiso 1 1 calc R U . . .
 C8 C 0.8582(2) 0.6247(7) 0.35850(17) 0.0291(9) Uani 1 1 d . . . . .
 C28 C 0.4476(3) 0.2177(7) 0.51934(19) 0.0325(9) Uani 1 1 d . . . . .
 C29 C 0.3880(2) 0.2202(7) 0.4665(2) 0.0324(9) Uani 1 1 d . . . . .
 H29 H 0.335096 0.198485 0.465663 0.039 Uiso 1 1 calc R U . . .
 C1 C 0.7230(2) 0.4222(7) 0.24511(18) 0.0311(9) Uani 1 1 d . . . . .
 H1 H 0.764833 0.326850 0.266351 0.037 Uiso 1 1 calc R U . . .
 C2 C 0.6429(3) 0.3113(8) 0.2248(2) 0.0375(10) Uani 1 1 d . . . . .
 H2A H 0.648197 0.193779 0.200897 0.045 Uiso 1 1 calc R U . . .
 H2B H 0.603441 0.402352 0.199818 0.045 Uiso 1 1 calc R U . . .
 C5 C 0.6900(2) 0.5317(7) 0.33850(18) 0.0301(9) Uani 1 1 d . . . . .
 H5 H 0.681231 0.654029 0.359979 0.036 Uiso 1 1 calc R U . . .
 C3 C 0.6134(3) 0.2392(8) 0.2768(2) 0.0376(10) Uani 1 1 d . . . . .
 H3A H 0.560752 0.178075 0.262102 0.045 Uiso 1 1 calc R U . . .
 H3B H 0.649581 0.137271 0.299979 0.045 Uiso 1 1 calc R U . . .
 C27 C 0.5279(3) 0.2488(7) 0.5237(2) 0.0339(9) Uani 1 1 d . . . . .
 H27 H 0.566727 0.246946 0.560363 0.041 Uiso 1 1 calc R U . . .
 C11 C 0.8127(3) 0.8853(7) 0.2810(2) 0.0369(10) Uani 1 1 d . . . . .
 H11 H 0.772340 0.936284 0.249118 0.044 Uiso 1 1 calc R U . . .
 C4 C 0.6099(2) 0.4227(7) 0.31513(19) 0.0330(9) Uani 1 1 d . . . . .
 H4 H 0.570506 0.519862 0.291738 0.040 Uiso 1 1 calc R U . . .
 C10 C 0.7539(2) 0.4003(8) 0.38204(19) 0.0349(10) Uani 1 1 d . . . . .
 H10A H 0.742341 0.395651 0.420046 0.042 Uiso 1 1 calc R U . . .
 H10B H 0.750935 0.261600 0.366850 0.042 Uiso 1 1 calc R U . . .
 C12 C 0.8909(3) 1.0005(8) 0.2996(2) 0.0445(12) Uani 1 1 d . . . . .
 H12A H 0.880217 1.146126 0.299742 0.053 Uiso 1 1 calc R U . . .
 H12B H 0.920443 0.975249 0.271080 0.053 Uiso 1 1 calc R U . . .
 C13 C 0.9414(3) 0.9348(8) 0.3615(2) 0.0422(11) Uani 1 1 d . . . . .
 H13A H 0.919354 0.995370 0.391122 0.051 Uiso 1 1 calc R U . . .
 H13B H 0.995329 0.986378 0.368278 0.051 Uiso 1 1 calc R U . . .
 C16 C 0.9970(3) 0.6536(9) 0.4325(2) 0.0442(12) Uani 1 1 d . . . . .
 H16A H 0.974599 0.716858 0.460999 0.066 Uiso 1 1 calc R U . . .
 H16B H 1.049965 0.705628 0.437483 0.066 Uiso 1 1 calc R U . . .
 H16C H 0.999379 0.508167 0.438476 0.066 Uiso 1 1 calc R U . . .
 C15 C 0.9810(3) 0.6008(8) 0.3242(2) 0.0417(11) Uani 1 1 d . . . . .
 H15A H 0.986494 0.456410 0.331849 0.063 Uiso 1 1 calc R U . . .
 H15B H 1.032588 0.659233 0.327786 0.063 Uiso 1 1 calc R U . . .
 H15C H 0.946690 0.623375 0.284685 0.063 Uiso 1 1 calc R U . . .
 C23 C 0.8285(3) 0.6741(9) 0.1222(2) 0.0472(12) Uani 1 1 d . . . . .
 H23 H 0.837273 0.738430 0.158915 0.057 Uiso 1 1 calc R U . . .
 C21 C 0.8340(3) 0.6823(11) 0.0218(3) 0.0546(15) Uani 1 1 d . . . . .
 H21 H 0.845678 0.752375 -0.009235 0.066 Uiso 1 1 calc R U . . .
 C19 C 0.7899(3) 0.3796(9) 0.0605(2) 0.0459(12) Uani 1 1 d . . . . .
 H19 H 0.771464 0.245387 0.055095 0.055 Uiso 1 1 calc R U . . .
 C20 C 0.8072(3) 0.4845(11) 0.0138(2) 0.0549(15) Uani 1 1 d . . . . .
 H20 H 0.800479 0.420116 -0.022613 0.066 Uiso 1 1 calc R U . . .
 C22 C 0.8437(3) 0.7772(10) 0.0758(3) 0.0543(14) Uani 1 1 d . . . . .
 H22 H 0.860823 0.912556 0.080837 0.065 Uiso 1 1 calc R U . . .
 C17 C 0.7796(4) 0.3654(9) 0.1649(2) 0.0548(15) Uani 1 1 d . . . . .
 H17A H 0.743553 0.252715 0.149242 0.066 Uiso 1 1 calc R U . . .
 H17B H 0.827672 0.310539 0.192504 0.066 Uiso 1 1 calc R U . . .

loop_
  _atom_site_aniso_label
  _atom_site_aniso_U_11
  _atom_site_aniso_U_22
  _atom_site_aniso_U_33
  _atom_site_aniso_U_23
  _atom_site_aniso_U_13
  _atom_site_aniso_U_12
 O2 0.0258(14) 0.0440(18) 0.0352(16) 0.0030(14) 0.0079(12) -0.0049(13)
 O1 0.0339(15) 0.0406(17) 0.0298(15) 0.0022(13) 0.0092(12) 0.0052(14)
 O3 0.0269(15) 0.052(2) 0.0348(16) 0.0068(15) 0.0016(12) -0.0063(14)
 O5 0.0437(19) 0.066(2) 0.0312(17) -0.0001(17) -0.0026(14) 0.0074(18)
 O4 0.0428(19) 0.078(3) 0.0410(19) -0.0098(19) 0.0172(16) -0.0076(19)
 N1 0.039(2) 0.043(2) 0.0310(19) -0.0055(17) 0.0064(16) 0.0032(18)
 C25 0.0271(19) 0.028(2) 0.034(2) -0.0018(17) 0.0057(16) -0.0045(16)
 C30 0.0250(19) 0.034(2) 0.032(2) 0.0001(18) 0.0030(16) -0.0033(17)
 C6 0.0208(17) 0.034(2) 0.0280(19) 0.0033(17) 0.0052(15) 0.0020(16)
 C14 0.0197(17) 0.042(2) 0.033(2) 0.0035(19) 0.0043(16) -0.0013(17)
 C7 0.0217(18) 0.036(2) 0.0284(19) 0.0004(17) 0.0053(15) 0.0028(17)
 C18 0.034(2) 0.050(3) 0.033(2) 0.003(2) 0.0109(18) 0.013(2)
 C24 0.028(2) 0.033(2) 0.036(2) 0.0010(18) 0.0052(17) -0.0036(17)
 C26 0.0225(18) 0.029(2) 0.038(2) -0.0020(18) 0.0018(16) -0.0009(16)
 C9 0.0236(18) 0.044(2) 0.0261(19) 0.0046(18) 0.0028(15) 0.0015(18)
 C8 0.0227(18) 0.037(2) 0.0260(19) -0.0053(17) 0.0050(15) -0.0008(17)
 C28 0.035(2) 0.029(2) 0.033(2) -0.0022(17) 0.0089(17) 0.0016(18)
 C29 0.0223(18) 0.034(2) 0.041(2) -0.0025(19) 0.0099(17) -0.0027(17)
 C1 0.0274(19) 0.035(2) 0.028(2) 0.0013(18) 0.0044(16) -0.0007(17)
 C2 0.033(2) 0.045(3) 0.032(2) -0.008(2) 0.0046(18) -0.003(2)
 C5 0.0263(19) 0.036(2) 0.0262(19) -0.0036(17) 0.0048(15) -0.0024(17)
 C3 0.031(2) 0.042(3) 0.038(2) -0.005(2) 0.0069(18) -0.010(2)
 C27 0.033(2) 0.029(2) 0.036(2) -0.0035(18) 0.0036(18) -0.0026(18)
 C11 0.030(2) 0.039(2) 0.039(2) 0.004(2) 0.0046(18) 0.0010(19)
 C4 0.0242(18) 0.041(2) 0.032(2) -0.0002(19) 0.0051(16) -0.0041(18)
 C10 0.0263(19) 0.049(3) 0.028(2) 0.0048(19) 0.0050(16) -0.0057(19)
 C12 0.034(2) 0.038(3) 0.057(3) 0.011(2) 0.006(2) -0.003(2)
 C13 0.027(2) 0.045(3) 0.054(3) -0.003(2) 0.009(2) -0.008(2)
 C16 0.0224(19) 0.070(4) 0.035(2) 0.004(2) 0.0010(17) -0.007(2)
 C15 0.029(2) 0.051(3) 0.047(3) 0.006(2) 0.015(2) 0.006(2)
 C23 0.040(3) 0.057(3) 0.044(3) -0.001(2) 0.010(2) 0.004(2)
 C21 0.038(3) 0.078(4) 0.054(3) 0.023(3) 0.023(2) 0.014(3)
 C19 0.041(3) 0.051(3) 0.047(3) -0.001(2) 0.014(2) 0.013(2)
 C20 0.051(3) 0.083(4) 0.031(2) -0.003(3) 0.011(2) 0.024(3)
 C22 0.031(2) 0.059(3) 0.069(4) 0.005(3) 0.009(2) -0.003(2)
 C17 0.074(4) 0.050(3) 0.048(3) 0.011(3) 0.030(3) 0.020(3)

_geom_special_details
;
 All esds (except the esd in the dihedral angle between two l.s. planes)
 are estimated using the full covariance matrix.  The cell esds are taken
 into account individually in the estimation of esds in distances, angles
 and torsion angles; correlations between esds in cell parameters are only
 used when they are defined by crystal symmetry.  An approximate (isotropic)
 treatment of cell esds is used for estimating esds involving l.s. planes.
;
loop_
  _geom_bond_atom_site_label_1
  _geom_bond_atom_site_label_2
  _geom_bond_distance
  _geom_bond_site_symmetry_2
  _geom_bond_publ_flag
 O2 C24 1.345(5) . ?
 O2 C4 1.470(5) . ?
 O1 C1 1.442(5) . ?
 O1 C17 1.403(6) . ?
 O3 C24 1.206(5) . ?
 O5 N1 1.223(5) . ?
 O4 N1 1.230(5) . ?
 N1 C28 1.481(6) . ?
 C25 C30 1.400(6) . ?
 C25 C24 1.501(6) . ?
 C25 C26 1.398(6) . ?
 C30 H30 0.9300 . ?
 C30 C29 1.389(6) . ?
 C6 H6 0.9800 . ?
 C6 C7 1.519(5) . ?
 C6 C1 1.527(6) . ?
 C6 C5 1.548(6) . ?
 C14 C8 1.539(5) . ?
 C14 C13 1.532(7) . ?
 C14 C16 1.535(6) . ?
 C14 C15 1.535(6) . ?
 C7 C8 1.480(6) . ?
 C7 C11 1.325(6) . ?
 C18 C23 1.380(8) . ?
 C18 C19 1.392(7) . ?
 C18 C17 1.502(7) . ?
 C26 H26 0.9300 . ?
 C26 C27 1.393(6) . ?
 C9 H9 0.9300 . ?
 C9 C8 1.338(6) . ?
 C9 C10 1.502(6) . ?
 C28 C29 1.371(6) . ?
 C28 C27 1.390(6) . ?
 C29 H29 0.9300 . ?
 C1 H1 0.9800 . ?
 C1 C2 1.525(6) . ?
 C2 H2A 0.9700 . ?
 C2 H2B 0.9700 . ?
 C2 C3 1.531(6) . ?
 C5 H5 0.9800 . ?
 C5 C4 1.525(6) . ?
 C5 C10 1.541(6) . ?
 C3 H3A 0.9700 . ?
 C3 H3B 0.9700 . ?
 C3 C4 1.511(6) . ?
 C27 H27 0.9300 . ?
 C11 H11 0.9300 . ?
 C11 C12 1.509(6) . ?
 C4 H4 0.9800 . ?
 C10 H10A 0.9700 . ?
 C10 H10B 0.9700 . ?
 C12 H12A 0.9700 . ?
 C12 H12B 0.9700 . ?
 C12 C13 1.529(7) . ?
 C13 H13A 0.9700 . ?
 C13 H13B 0.9700 . ?
 C16 H16A 0.9600 . ?
 C16 H16B 0.9600 . ?
 C16 H16C 0.9600 . ?
 C15 H15A 0.9600 . ?
 C15 H15B 0.9600 . ?
 C15 H15C 0.9600 . ?
 C23 H23 0.9300 . ?
 C23 C22 1.371(8) . ?
 C21 H21 0.9300 . ?
 C21 C20 1.369(9) . ?
 C21 C22 1.378(9) . ?
 C19 H19 0.9300 . ?
 C19 C20 1.397(8) . ?
 C20 H20 0.9300 . ?
 C22 H22 0.9300 . ?
 C17 H17A 0.9700 . ?
 C17 H17B 0.9700 . ?

loop_
  _geom_angle_atom_site_label_1
  _geom_angle_atom_site_label_2
  _geom_angle_atom_site_label_3
  _geom_angle
  _geom_angle_site_symmetry_1
  _geom_angle_site_symmetry_3
  _geom_angle_publ_flag
 C24 O2 C4 116.2(3) . . ?
 C17 O1 C1 114.4(4) . . ?
 O5 N1 O4 123.7(4) . . ?
 O5 N1 C28 118.8(4) . . ?
 O4 N1 C28 117.5(4) . . ?
 C30 C25 C24 117.6(4) . . ?
 C26 C25 C30 120.5(4) . . ?
 C26 C25 C24 121.9(4) . . ?
 C25 C30 H30 120.3 . . ?
 C29 C30 C25 119.5(4) . . ?
 C29 C30 H30 120.3 . . ?
 C7 C6 H6 107.7 . . ?
 C7 C6 C1 112.8(3) . . ?
 C7 C6 C5 110.3(3) . . ?
 C1 C6 H6 107.7 . . ?
 C1 C6 C5 110.4(4) . . ?
 C5 C6 H6 107.7 . . ?
 C13 C14 C8 107.9(4) . . ?
 C13 C14 C16 108.1(4) . . ?
 C13 C14 C15 110.6(4) . . ?
 C16 C14 C8 112.2(4) . . ?
 C15 C14 C8 109.0(4) . . ?
 C15 C14 C16 109.0(4) . . ?
 C8 C7 C6 116.4(4) . . ?
 C11 C7 C6 121.8(4) . . ?
 C11 C7 C8 121.8(4) . . ?
 C23 C18 C19 118.9(5) . . ?
 C23 C18 C17 120.9(5) . . ?
 C19 C18 C17 120.2(5) . . ?
 O2 C24 C25 111.8(4) . . ?
 O3 C24 O2 124.9(4) . . ?
 O3 C24 C25 123.3(4) . . ?
 C25 C26 H26 119.9 . . ?
 C27 C26 C25 120.2(4) . . ?
 C27 C26 H26 119.9 . . ?
 C8 C9 H9 117.6 . . ?
 C8 C9 C10 124.8(4) . . ?
 C10 C9 H9 117.6 . . ?
 C7 C8 C14 115.9(4) . . ?
 C9 C8 C14 123.4(4) . . ?
 C9 C8 C7 120.7(4) . . ?
 C29 C28 N1 118.7(4) . . ?
 C29 C28 C27 123.5(4) . . ?
 C27 C28 N1 117.7(4) . . ?
 C30 C29 H29 120.6 . . ?
 C28 C29 C30 118.8(4) . . ?
 C28 C29 H29 120.6 . . ?
 O1 C1 C6 106.5(3) . . ?
 O1 C1 H1 109.8 . . ?
 O1 C1 C2 109.6(3) . . ?
 C6 C1 H1 109.8 . . ?
 C2 C1 C6 111.1(3) . . ?
 C2 C1 H1 109.8 . . ?
 C1 C2 H2A 109.1 . . ?
 C1 C2 H2B 109.1 . . ?
 C1 C2 C3 112.6(4) . . ?
 H2A C2 H2B 107.8 . . ?
 C3 C2 H2A 109.1 . . ?
 C3 C2 H2B 109.1 . . ?
 C6 C5 H5 107.7 . . ?
 C4 C5 C6 109.1(3) . . ?
 C4 C5 H5 107.7 . . ?
 C4 C5 C10 113.2(4) . . ?
 C10 C5 C6 111.2(3) . . ?
 C10 C5 H5 107.7 . . ?
 C2 C3 H3A 110.1 . . ?
 C2 C3 H3B 110.1 . . ?
 H3A C3 H3B 108.4 . . ?
 C4 C3 C2 108.1(4) . . ?
 C4 C3 H3A 110.1 . . ?
 C4 C3 H3B 110.1 . . ?
 C26 C27 H27 121.3 . . ?
 C28 C27 C26 117.5(4) . . ?
 C28 C27 H27 121.3 . . ?
 C7 C11 H11 117.9 . . ?
 C7 C11 C12 124.2(4) . . ?
 C12 C11 H11 117.9 . . ?
 O2 C4 C5 106.1(3) . . ?
 O2 C4 C3 110.9(4) . . ?
 O2 C4 H4 108.8 . . ?
 C5 C4 H4 108.8 . . ?
 C3 C4 C5 113.3(4) . . ?
 C3 C4 H4 108.8 . . ?
 C9 C10 C5 113.2(4) . . ?
 C9 C10 H10A 108.9 . . ?
 C9 C10 H10B 108.9 . . ?
 C5 C10 H10A 108.9 . . ?
 C5 C10 H10B 108.9 . . ?
 H10A C10 H10B 107.8 . . ?
 C11 C12 H12A 109.4 . . ?
 C11 C12 H12B 109.4 . . ?
 C11 C12 C13 111.3(4) . . ?
 H12A C12 H12B 108.0 . . ?
 C13 C12 H12A 109.4 . . ?
 C13 C12 H12B 109.4 . . ?
 C14 C13 H13A 109.1 . . ?
 C14 C13 H13B 109.1 . . ?
 C12 C13 C14 112.6(4) . . ?
 C12 C13 H13A 109.1 . . ?
 C12 C13 H13B 109.1 . . ?
 H13A C13 H13B 107.8 . . ?
 C14 C16 H16A 109.5 . . ?
 C14 C16 H16B 109.5 . . ?
 C14 C16 H16C 109.5 . . ?
 H16A C16 H16B 109.5 . . ?
 H16A C16 H16C 109.5 . . ?
 H16B C16 H16C 109.5 . . ?
 C14 C15 H15A 109.5 . . ?
 C14 C15 H15B 109.5 . . ?
 C14 C15 H15C 109.5 . . ?
 H15A C15 H15B 109.5 . . ?
 H15A C15 H15C 109.5 . . ?
 H15B C15 H15C 109.5 . . ?
 C18 C23 H23 119.7 . . ?
 C22 C23 C18 120.7(5) . . ?
 C22 C23 H23 119.7 . . ?
 C20 C21 H21 120.1 . . ?
 C20 C21 C22 119.8(5) . . ?
 C22 C21 H21 120.1 . . ?
 C18 C19 H19 120.0 . . ?
 C18 C19 C20 120.0(6) . . ?
 C20 C19 H19 120.0 . . ?
 C21 C20 C19 120.0(5) . . ?
 C21 C20 H20 120.0 . . ?
 C19 C20 H20 120.0 . . ?
 C23 C22 C21 120.6(6) . . ?
 C23 C22 H22 119.7 . . ?
 C21 C22 H22 119.7 . . ?
 O1 C17 C18 108.2(4) . . ?
 O1 C17 H17A 110.1 . . ?
 O1 C17 H17B 110.1 . . ?
 C18 C17 H17A 110.1 . . ?
 C18 C17 H17B 110.1 . . ?
 H17A C17 H17B 108.4 . . ?

loop_
  _geom_torsion_atom_site_label_1
  _geom_torsion_atom_site_label_2
  _geom_torsion_atom_site_label_3
  _geom_torsion_atom_site_label_4
  _geom_torsion
  _geom_torsion_site_symmetry_1
  _geom_torsion_site_symmetry_2
  _geom_torsion_site_symmetry_3
  _geom_torsion_site_symmetry_4
  _geom_torsion_publ_flag
 O1 C1 C2 C3 -173.7(4) . . . . ?
 O5 N1 C28 C29 -169.3(4) . . . . ?
 O5 N1 C28 C27 11.5(6) . . . . ?
 O4 N1 C28 C29 12.5(6) . . . . ?
 O4 N1 C28 C27 -166.7(4) . . . . ?
 N1 C28 C29 C30 -179.1(4) . . . . ?
 N1 C28 C27 C26 178.7(4) . . . . ?
 C25 C30 C29 C28 0.4(7) . . . . ?
 C25 C26 C27 C28 0.5(6) . . . . ?
 C30 C25 C24 O2 178.2(4) . . . . ?
 C30 C25 C24 O3 -0.6(7) . . . . ?
 C30 C25 C26 C27 -0.2(7) . . . . ?
 C6 C7 C8 C14 163.4(4) . . . . ?
 C6 C7 C8 C9 -14.8(6) . . . . ?
 C6 C7 C11 C12 -178.0(4) . . . . ?
 C6 C1 C2 C3 -56.2(5) . . . . ?
 C6 C5 C4 O2 -179.2(3) . . . . ?
 C6 C5 C4 C3 58.9(5) . . . . ?
 C6 C5 C10 C9 40.2(5) . . . . ?
 C7 C6 C1 O1 -61.4(4) . . . . ?
 C7 C6 C1 C2 179.2(4) . . . . ?
 C7 C6 C5 C4 178.8(4) . . . . ?
 C7 C6 C5 C10 -55.6(5) . . . . ?
 C7 C11 C12 C13 -15.7(7) . . . . ?
 C18 C23 C22 C21 -2.5(8) . . . . ?
 C18 C19 C20 C21 -0.2(8) . . . . ?
 C24 O2 C4 C5 157.5(4) . . . . ?
 C24 O2 C4 C3 -79.1(5) . . . . ?
 C24 C25 C30 C29 -178.7(4) . . . . ?
 C24 C25 C26 C27 178.1(4) . . . . ?
 C26 C25 C30 C29 -0.3(7) . . . . ?
 C26 C25 C24 O2 -0.2(6) . . . . ?
 C26 C25 C24 O3 -179.0(4) . . . . ?
 C8 C14 C13 C12 -58.9(5) . . . . ?
 C8 C7 C11 C12 0.4(7) . . . . ?
 C8 C9 C10 C5 -11.8(7) . . . . ?
 C29 C28 C27 C26 -0.4(7) . . . . ?
 C1 O1 C17 C18 -177.3(4) . . . . ?
 C1 C6 C7 C8 -80.7(4) . . . . ?
 C1 C6 C7 C11 97.7(5) . . . . ?
 C1 C6 C5 C4 -55.9(4) . . . . ?
 C1 C6 C5 C10 69.7(4) . . . . ?
 C1 C2 C3 C4 55.8(5) . . . . ?
 C2 C3 C4 O2 -177.1(3) . . . . ?
 C2 C3 C4 C5 -57.9(5) . . . . ?
 C5 C6 C7 C8 43.2(5) . . . . ?
 C5 C6 C7 C11 -138.4(4) . . . . ?
 C5 C6 C1 O1 174.7(3) . . . . ?
 C5 C6 C1 C2 55.4(4) . . . . ?
 C27 C28 C29 C30 -0.1(7) . . . . ?
 C11 C7 C8 C14 -15.1(6) . . . . ?
 C11 C7 C8 C9 166.7(4) . . . . ?
 C11 C12 C13 C14 45.6(6) . . . . ?
 C4 O2 C24 O3 3.9(7) . . . . ?
 C4 O2 C24 C25 -174.9(4) . . . . ?
 C4 C5 C10 C9 163.6(4) . . . . ?
 C10 C9 C8 C14 -179.8(4) . . . . ?
 C10 C9 C8 C7 -1.8(7) . . . . ?
 C10 C5 C4 O2 56.3(5) . . . . ?
 C10 C5 C4 C3 -65.6(5) . . . . ?
 C13 C14 C8 C7 43.0(5) . . . . ?
 C13 C14 C8 C9 -138.9(5) . . . . ?
 C16 C14 C8 C7 162.0(4) . . . . ?
 C16 C14 C8 C9 -19.9(6) . . . . ?
 C16 C14 C13 C12 179.5(4) . . . . ?
 C15 C14 C8 C7 -77.1(5) . . . . ?
 C15 C14 C8 C9 101.0(5) . . . . ?
 C15 C14 C13 C12 60.2(5) . . . . ?
 C23 C18 C19 C20 -0.8(7) . . . . ?
 C23 C18 C17 O1 39.0(7) . . . . ?
 C19 C18 C23 C22 2.2(7) . . . . ?
 C19 C18 C17 O1 -140.3(5) . . . . ?
 C20 C21 C22 C23 1.4(8) . . . . ?
 C22 C21 C20 C19 -0.1(8) . . . . ?
 C17 O1 C1 C6 156.1(4) . . . . ?
 C17 O1 C1 C2 -83.6(5) . . . . ?
 C17 C18 C23 C22 -177.1(5) . . . . ?
 C17 C18 C19 C20 178.4(5) . . . . ?

_shelx_res_file
;
TITL 240926_autored_a.res in P2(1)/c
    240926_autored.res
    created by SHELXL-2018/3 at 16:40:03 on 09-Jan-2025
REM Old TITL 240926_autored in P2(1)/c
REM SHELXT solution in P2(1)/c: R1 0.201, Rweak 0.058, Alpha 0.064
REM <I/s> 0.454 for 482 systematic absences, Orientation as input
REM Formula found by SHELXT: C29 O5
CELL 0.71073 17.4594 6.5351 23.4664 90 106.654 90
ZERR 4 0.0008 0.0003 0.0011 0 0.005 0
LATT 1
SYMM -X,0.5+Y,0.5-Z
SFAC C H N O
UNIT 120 132 4 20

L.S. 20
PLAN  5
SIZE 0.12 0.16 0.27
TEMP 140
CONF
MORE -1
BOND $H
fmap 2
acta
OMIT -11 4 7
OMIT 1 0 2
OMIT 1 3 7
OMIT 2 2 7
OMIT 4 3 14
OMIT 5 0 14
OMIT 5 1 14
OMIT 6 0 16
OMIT 6 2 14
OMIT 7 0 14
OMIT 7 2 12
OMIT 8 0 14
OMIT 8 2 14
OMIT 9 0 12
OMIT 9 0 14
OMIT 9 3 5
OMIT 10 0 14
OMIT 12 0 12
REM <olex2.extras>
REM <HklSrc "%.\\240926_autored.hkl">
REM </olex2.extras>

WGHT    0.071400   12.766000
FVAR       0.47035
O2    4    0.585817    0.362009    0.367845    11.00000    0.02578    0.04405 =
         0.03520    0.00300    0.00791   -0.00493
O1    4    0.742932    0.505176    0.194215    11.00000    0.03388    0.04064 =
         0.02977    0.00225    0.00919    0.00522
O3    4    0.457041    0.336341    0.311759    11.00000    0.02692    0.05215 =
         0.03479    0.00676    0.00164   -0.00630
O5    4    0.476674    0.204044    0.622605    11.00000    0.04370    0.06622 =
         0.03118   -0.00008   -0.00259    0.00742
O4    4    0.358506    0.111982    0.570237    11.00000    0.04283    0.07806 =
         0.04096   -0.00978    0.01718   -0.00764
N1    3    0.426147    0.176821    0.574929    11.00000    0.03878    0.04294 =
         0.03099   -0.00551    0.00642    0.00318
C25   1    0.488428    0.286830    0.416676    11.00000    0.02715    0.02788 =
         0.03358   -0.00178    0.00568   -0.00448
C30   1    0.408210    0.255823    0.414227    11.00000    0.02502    0.03352 =
         0.03244    0.00008    0.00298   -0.00325
AFIX  43
H30   2    0.368744    0.259030    0.377911    11.00000   -1.20000
AFIX   0
C6    1    0.718824    0.603246    0.285236    11.00000    0.02084    0.03423 =
         0.02803    0.00332    0.00525    0.00204
AFIX  13
H6    2    0.679127    0.699677    0.261865    11.00000   -1.20000
AFIX   0
C14   1    0.944451    0.701917    0.369369    11.00000    0.01974    0.04228 =
         0.03311    0.00352    0.00430   -0.00125
C7    1    0.797835    0.716415    0.307197    11.00000    0.02171    0.03578 =
         0.02836    0.00044    0.00535    0.00281
C18   1    0.800110    0.475819    0.115109    11.00000    0.03359    0.05021 =
         0.03346    0.00327    0.01086    0.01281
C24   1    0.507233    0.329332    0.359275    11.00000    0.02764    0.03308 =
         0.03619    0.00104    0.00523   -0.00357
C26   1    0.547945    0.282944    0.471196    11.00000    0.02245    0.02872 =
         0.03776   -0.00200    0.00184   -0.00088
AFIX  43
H26   2    0.601102    0.303208    0.472379    11.00000   -1.20000
AFIX   0
C9    1    0.837399    0.479587    0.391481    11.00000    0.02363    0.04401 =
         0.02610    0.00460    0.00283    0.00147
AFIX  43
H9    2    0.877627    0.423691    0.422555    11.00000   -1.20000
AFIX   0
C8    1    0.858162    0.624672    0.358496    11.00000    0.02266    0.03726 =
         0.02599   -0.00526    0.00498   -0.00079
C28   1    0.447622    0.217706    0.519343    11.00000    0.03509    0.02907 =
         0.03294   -0.00216    0.00888    0.00164
C29   1    0.388047    0.220222    0.466496    11.00000    0.02232    0.03444 =
         0.04093   -0.00245    0.00989   -0.00267
AFIX  43
H29   2    0.335096    0.198485    0.465663    11.00000   -1.20000
AFIX   0
C1    1    0.723042    0.422173    0.245112    11.00000    0.02738    0.03520 =
         0.02842    0.00129    0.00439   -0.00075
AFIX  13
H1    2    0.764833    0.326850    0.266351    11.00000   -1.20000
AFIX   0
C2    1    0.642927    0.311259    0.224756    11.00000    0.03260    0.04500 =
         0.03200   -0.00767    0.00463   -0.00253
AFIX  23
H2A   2    0.648197    0.193779    0.200897    11.00000   -1.20000
H2B   2    0.603441    0.402352    0.199818    11.00000   -1.20000
AFIX   0
C5    1    0.689984    0.531717    0.338503    11.00000    0.02629    0.03609 =
         0.02624   -0.00359    0.00482   -0.00240
AFIX  13
H5    2    0.681231    0.654029    0.359979    11.00000   -1.20000
AFIX   0
C3    1    0.613373    0.239154    0.276848    11.00000    0.03119    0.04214 =
         0.03774   -0.00515    0.00690   -0.01029
AFIX  23
H3A   2    0.560752    0.178075    0.262102    11.00000   -1.20000
H3B   2    0.649581    0.137271    0.299979    11.00000   -1.20000
AFIX   0
C27   1    0.527892    0.248835    0.523726    11.00000    0.03339    0.02857 =
         0.03571   -0.00351    0.00365   -0.00258
AFIX  43
H27   2    0.566727    0.246946    0.560363    11.00000   -1.20000
AFIX   0
C11   1    0.812679    0.885347    0.281014    11.00000    0.02958    0.03871 =
         0.03916    0.00362    0.00465    0.00096
AFIX  43
H11   2    0.772340    0.936284    0.249118    11.00000   -1.20000
AFIX   0
C4    1    0.609868    0.422728    0.315134    11.00000    0.02421    0.04068 =
         0.03219   -0.00015    0.00514   -0.00415
AFIX  13
H4    2    0.570506    0.519862    0.291738    11.00000   -1.20000
AFIX   0
C10   1    0.753940    0.400319    0.382039    11.00000    0.02628    0.04891 =
         0.02780    0.00475    0.00501   -0.00570
AFIX  23
H10A  2    0.742341    0.395651    0.420046    11.00000   -1.20000
H10B  2    0.750935    0.261600    0.366850    11.00000   -1.20000
AFIX   0
C12   1    0.890860    1.000470    0.299624    11.00000    0.03446    0.03781 =
         0.05698    0.01111    0.00613   -0.00332
AFIX  23
H12A  2    0.880217    1.146126    0.299742    11.00000   -1.20000
H12B  2    0.920443    0.975249    0.271080    11.00000   -1.20000
AFIX   0
C13   1    0.941366    0.934750    0.361501    11.00000    0.02670    0.04469 =
         0.05382   -0.00293    0.00924   -0.00759
AFIX  23
H13A  2    0.919354    0.995370    0.391122    11.00000   -1.20000
H13B  2    0.995329    0.986378    0.368278    11.00000   -1.20000
AFIX   0
C16   1    0.997024    0.653618    0.432495    11.00000    0.02244    0.07041 =
         0.03521    0.00420    0.00099   -0.00654
AFIX 137
H16A  2    0.974599    0.716858    0.460999    11.00000   -1.50000
H16B  2    1.049965    0.705628    0.437483    11.00000   -1.50000
H16C  2    0.999379    0.508167    0.438476    11.00000   -1.50000
AFIX   0
C15   1    0.980974    0.600766    0.324193    11.00000    0.02934    0.05144 =
         0.04717    0.00570    0.01534    0.00617
AFIX 137
H15A  2    0.986494    0.456410    0.331849    11.00000   -1.50000
H15B  2    1.032588    0.659233    0.327786    11.00000   -1.50000
H15C  2    0.946690    0.623375    0.284685    11.00000   -1.50000
AFIX   0
C23   1    0.828454    0.674123    0.122244    11.00000    0.03955    0.05669 =
         0.04376   -0.00110    0.00957    0.00394
AFIX  43
H23   2    0.837273    0.738430    0.158915    11.00000   -1.20000
AFIX   0
C21   1    0.834028    0.682311    0.021762    11.00000    0.03842    0.07793 =
         0.05377    0.02267    0.02333    0.01357
AFIX  43
H21   2    0.845678    0.752375   -0.009235    11.00000   -1.20000
AFIX   0
C19   1    0.789853    0.379580    0.060502    11.00000    0.04082    0.05097 =
         0.04703   -0.00075    0.01425    0.01270
AFIX  43
H19   2    0.771464    0.245387    0.055095    11.00000   -1.20000
AFIX   0
C20   1    0.807178    0.484537    0.013829    11.00000    0.05055    0.08311 =
         0.03071   -0.00326    0.01097    0.02381
AFIX  43
H20   2    0.800479    0.420116   -0.022613    11.00000   -1.20000
AFIX   0
C22   1    0.843736    0.777226    0.075812    11.00000    0.03130    0.05937 =
         0.06855    0.00469    0.00863   -0.00315
AFIX  43
H22   2    0.860823    0.912556    0.080837    11.00000   -1.20000
AFIX   0
C17   1    0.779584    0.365412    0.164925    11.00000    0.07363    0.05033 =
         0.04822    0.01089    0.02972    0.01970
AFIX  23
H17A  2    0.743553    0.252715    0.149242    11.00000   -1.20000
H17B  2    0.827672    0.310539    0.192504    11.00000   -1.20000
AFIX   0
HKLF 4


REM  240926_autored_a.res in P2(1)/c
REM wR2 = 0.2968, GooF = S = 1.105, Restrained GooF = 1.105 for all data
REM R1 = 0.1099 for 4917 Fo > 4sig(Fo) and 0.1230 for all 6060 data
REM 327 parameters refined using 0 restraints

END

WGHT      0.0713     12.7666

REM Highest difference peak  0.400,  deepest hole -0.367,  1-sigma level  0.088
Q1    1   0.5408  0.2233  0.4009  11.00000  0.05    0.40
Q2    1   0.8188  0.8048  0.0367  11.00000  0.05    0.40
Q3    1   0.8874  0.4944  0.3672  11.00000  0.05    0.39
Q4    1   0.4814  0.2076  0.3442  11.00000  0.05    0.38
Q5    1   0.8029  0.0338  0.1857  11.00000  0.05    0.38
;
_shelx_res_checksum                54897
_shelx_hkl_file
;
   0   0  -3    0.05    0.25
   0   0  -3    0.21    0.21
   0   0   3   -0.02    0.19
   0   0  -4 1579.72   75.72
   0   0   4 1495.30   75.69
   0   0  -4 1616.31   75.70
   0   0   5    0.45    0.50
   0   0  -5   -0.31    0.54
   0   0  -5    0.08    0.43
   0   0   5    0.05    0.48
   0   0  -6   55.49    2.97
   0   0   6   52.12    2.96
   0   0  -6   57.05    2.92
   0   0   6   54.41    2.89
   0   0  -7    0.40    0.60
   0   0   7    0.28    0.52
   0   0  -7    0.17    0.50
   0   0   7    0.52    0.49
   0   0   8   14.89    1.14
   0   0   8   16.26    1.20
   0   0  -8   17.27    1.26
   0   0  -8   16.11    1.16
   0   0  -9    0.58    0.71
   0   0   9    0.17    0.60
   0   0  -9   -0.22    0.56
   0   0   9    0.11    0.55
   0   0  10  208.31   10.11
   0   0 -10  203.00   10.13
   0   0  10  190.91   10.17
   0   0  11    1.86    0.80
   0   0  11    1.77    0.86
   0   0 -11    0.78    0.70
   0   0 -12  554.34   26.41
   0   0 -12  500.18   26.54
   0   0  12  544.04   26.34
   0   0  12  535.31   26.44
   0   0 -13    0.40    0.72
   0   0 -13    2.36    1.05
   0   0  13    1.56    0.85
   0   0  13    1.76    0.77
   0   0 -14  169.48    8.66
   0   0 -14  171.91    8.86
   0   0  14  161.62    8.70
   0   0  14  165.99    8.58
   0   0 -15   -0.04    0.79
   0   0 -15    1.00    1.18
   0   0  15    0.87    0.96
   0   0  15    1.42    0.84
   0   0  16  332.52   16.11
   0   0 -16  304.57   16.16
   0   0 -16  326.10   16.42
   0   0 -17   -0.14    0.94
   0   0  17    0.33    1.02
   0   0 -17    1.13    1.33
   0   0  18  325.67   16.44
   0   0 -18  324.52   16.56
   0   0 -18  331.82   16.80
   0   0 -19    0.56    1.47
   0   0 -19    0.70    1.13
   0   0  19    1.75    1.21
   0   0  20  560.79   28.26
   0   0 -20  582.78   28.45
   0   0 -21    0.18    1.27
   0   0 -22   50.97    3.51
   0   0 -23   -0.80    1.39
   0   0 -24   15.91    2.06
   0   0 -25    0.66    1.48
   0   0 -26    3.13    1.55
   0   0 -27    0.92    1.62
   0   0 -28    7.66    1.86
   0   0 -29    0.74    1.70
   0   0 -30   11.48    2.17
   0  -1   0    0.17    0.23
   0   1   0   -0.05    0.23
   0   1   0    0.06    0.27
   0   1   1  116.61    5.37
   0  -1  -1  113.48    5.36
   0   1   1  104.99    5.29
   0  -1  -1  107.47    5.29
   0  -1   1  104.68    5.34
   0   1  -1  104.91    5.35
   0  -1  -1  107.39    5.31
   0  -1  -1  109.48    5.38
   0   1   1  104.25    5.38
   0  -1  -2  108.91    5.46
   0   1   2   99.11    5.44
   0  -1  -2  116.44    5.45
   0   1   2  109.78    5.43
   0  -1   2  105.03    5.41
   0   1   2  110.50    5.36
   0   1  -3 1038.14   52.22
   0  -1  -3 1099.12   52.29
   0  -1  -3 1105.21   52.25
   0   1   3 1070.69   52.25
   0   1   4  220.24   10.85
   0   1  -4  220.17   11.01
   0  -1   4  219.87   10.99
   0  -1  -4  233.21   11.06
   0   1   4  226.07   11.05
   0   1   5  364.87   18.94
   0  -1   5  392.26   18.92
   0   1   5  374.11   18.74
   0  -1  -5  371.65   18.93
   0  -1  -5  383.81   18.76
   0  -1   6  209.66    9.84
   0  -1  -6  185.85    9.95
   0   1  -6  164.23    9.80
   0   1   6  202.16    9.65
   0  -1  -6  204.06    9.66
   0  -1  -6  200.05    9.87
   0   1   6  193.95    9.88
   0  -1   7  367.19   17.77
   0  -1  -7  364.18   17.90
   0   1   7  367.22   17.59
   0   1  -7  366.15   17.78
   0   1   7  330.34   17.82
   0  -1  -7  365.14   17.60
   0  -1  -7  388.87   17.85
   0  -1   7  324.08   17.74
   0  -1   8    1.83    0.73
   0   1   8    2.63    0.63
   0  -1   8    2.79    0.71
   0   1  -8    1.97    0.64
   0  -1  -8    2.26    0.50
   0   1   8    2.03    0.48
   0  -1  -8    2.80    0.82
   0  -1  -8    2.52    0.95
   0  -1  -9  227.18   11.30
   0  -1   9  266.77   11.35
   0   1   9  216.76   11.13
   0   1  -9  191.59   11.21
   0   1   9  216.91   11.01
   0   1  -9  226.20   11.23
   0  -1  -9  225.17   11.04
   0  -1  -9  203.64   11.33
   0  -1   9  241.10   11.21
   0  -1  10   14.63    1.40
   0   1  10   14.79    1.27
   0   1 -10   15.17    1.47
   0   1 -10   13.97    1.32
   0   1  10   13.06    1.10
   0   1 -10   16.53    1.49
   0  -1 -10   12.69    1.08
   0  -1 -10   13.33    1.46
   0  -1  10   14.58    1.29
   0  -1  11    8.08    1.21
   0   1 -11    8.73    1.22
   0   1  11    7.69    1.02
   0  -1  11    8.82    1.07
   0   1  11    7.22    0.87
   0   1 -11    7.07    1.04
   0  -1 -11    8.28    0.87
   0  -1 -11    7.58    1.21
   0   1 -11    9.24    1.23
   0  -1  12  409.84   20.38
   0   1  12  406.60   20.28
   0   1 -12  428.55   20.42
   0   1 -12  382.16   20.33
   0   1 -12  414.89   20.41
   0  -1 -12  406.55   20.15
   0   1  12  406.47   20.11
   0  -1  12  428.85   20.30
   0  -1 -12  398.59   20.42
   0  -1 -13    1.84    0.67
   0  -1  13    2.12    1.07
   0   1  13    3.01    0.88
   0   1 -13    2.38    1.03
   0  -1  13    3.31    0.98
   0   1  13    2.71    0.71
   0   1 -13    1.61    0.86
   0   1 -13    3.12    1.10
   0  -1 -13    1.95    1.30
   0  -1  14   10.49    1.40
   0   1  14   11.38    1.28
   0   1 -14   10.32    1.37
   0  -1  14   11.78    1.28
   0   1 -14    8.56    1.26
   0  -1 -14   11.25    1.12
   0   1  14   10.66    1.07
   0   1 -14   10.33    1.44
   0  -1  15   45.52    2.99
   0   1 -15   48.14    3.04
   0   1  15   44.00    2.85
   0   1 -15   43.86    2.93
   0   1 -15   47.85    3.10
   0  -1 -15   41.70    2.70
   0   1  15   45.98    2.66
   0  -1  15   43.72    2.85
   0  -1 -15   41.58    3.10
   0   1 -16    5.17    1.58
   0   1  16    5.45    1.32
   0  -1 -16    1.87    1.49
   0   1 -16    5.89    1.78
   0  -1  16    1.93    1.14
   0   1  16    1.54    0.92
   0  -1 -16    3.57    1.16
   0   1 -16    3.46    1.76
   0  -1  16    4.91    1.64
   0  -1 -17    1.63    1.39
   0   1  17    1.14    1.10
   0   1 -17    0.17    1.14
   0  -1 -17    0.60    0.90
   0   1 -17   -0.57    1.44
   0  -1  17    0.32    1.02
   0   1  17    0.39    0.94
   0   1  18   55.76    3.72
   0  -1 -18   59.53    3.58
   0   1 -18   62.99    3.91
   0   1  18   65.35    3.58
   0  -1 -18   57.03    4.05
   0   1 -18   59.87    4.03
   0   1  19   11.87    1.54
   0  -1 -19   13.08    2.21
   0   1  19    9.88    1.77
   0   1 -19    8.85    2.06
   0  -1 -19   13.58    1.56
   0   1 -19   15.54    1.90
   0  -1 -20  209.58   11.68
   0  -1 -20  218.85   11.25
   0   1 -20  219.02   11.54
   0   1  20  220.36   11.16
   0  -1 -21    8.87    2.03
   0  -1 -21    9.23    1.41
   0   1 -21    9.56    1.74
   0   1  21    8.64    1.38
   0  -1 -22    9.63    1.48
   0   1 -22   10.44    1.81
   0   1  22   10.21    1.47
   0   1 -23   30.74    2.84
   0  -1 -23   34.18    2.56
   0  -1 -24    0.18    1.22
   0   1 -24    0.48    1.58
   0   1 -25   15.04    2.22
   0  -1 -25   16.36    1.90
   0   1 -26    8.98    2.08
   0  -1 -26    7.18    1.65
   0   1 -27    7.30    2.08
   0  -1 -27    6.02    1.61
   0   1 -28   13.39    2.35
   0   1 -29    6.32    2.13
   0   1 -30   -0.29    1.96
   0   2   0 3485.75  154.44
   0  -2   0 3328.44  154.42
   0   2   1 1644.46   77.26
   0   2  -1 1612.26   77.23
   0   2   1 1522.60   77.15
   0   2   1 1536.90   77.28
   0  -2  -1 1675.35   77.22
   0  -2   1 1620.73   77.21
   0  -2  -1 1563.89   77.15
   0   2   2 1801.20   88.24
   0  -2  -2 1920.72   88.24
   0   2   2 1841.35   88.31
   0  -2  -2 1818.03   88.11
   0   2  -2 1822.11   88.25
   0  -2  -2 1846.43   88.15
   0   2   2 1730.15   88.10
   0  -2   2 1938.31   88.24
   0   2   2 1671.58   88.41
   0  -2  -3  660.34   32.35
   0   2   3  665.95   32.55
   0   2   3  648.04   32.35
   0  -2  -3  704.88   32.56
   0  -2  -3  668.26   32.42
   0   2   3  671.73   32.60
   0  -2  -3  702.51   32.61
   0   2  -3  648.43   32.54
   0  -2   3  671.45   32.52
   0  -2  -4   84.13    4.34
   0  -2   4   85.17    4.58
   0   2  -4   86.42    4.59
   0  -2  -4   95.89    4.62
   0   2   4   85.66    4.33
   0   2   4   93.62    4.62
   0   2   4   85.60    4.43
   0   2   4   88.09    4.67
   0  -2  -4   95.04    4.69
   0  -2  -5   73.56    4.17
   0   2   5   64.88    3.83
   0  -2  -5   70.10    4.18
   0   2  -5   87.67    4.33
   0  -2   5   88.24    4.25
   0   2   5   65.52    4.12
   0   2   5   75.12    4.05
   0   2  -6  168.96    8.61
   0  -2  -6  174.92    8.72
   0   2   6  167.64    8.30
   0   2   6  166.44    8.64
   0  -2  -6  179.59    8.65
   0   2   6  168.20    8.29
   0  -2   6  165.72    8.58
   0   2  -7  284.52   14.51
   0  -2  -7  287.39   14.62
   0   2   7  301.96   14.19
   0   2   7  279.53   14.19
   0  -2  -7  280.04   14.53
   0   2   7  291.73   14.56
   0   2  -7  308.61   14.54
   0   2   8   15.85    1.41
   0  -2  -8   11.92    1.56
   0   2   8   15.61    0.97
   0  -2  -8   15.63    1.41
   0   2  -8   15.62    1.42
   0   2  -8   16.35    1.42
   0   2   8   14.74    0.95
   0  -2  -8   14.77    1.50
   0   2   9   29.13    2.47
   0   2   9   20.39    2.03
   0  -2  -9   27.07    2.66
   0  -2 -10  116.74    6.14
   0   2  10  121.89    5.99
   0   2  10  110.30    5.48
   0  -2 -10  116.40    5.94
   0  -2  10  116.68    5.86
   0  -2  11   62.60    3.79
   0   2  11   71.85    3.74
   0  -2  11   63.59    3.80
   0   2  11   70.54    3.97
   0   2  11   64.03    3.46
   0   2 -11   67.03    3.91
   0  -2 -11   68.50    3.93
   0  -2 -11   66.45    4.10
   0  -2  12   26.00    2.03
   0   2  12   22.20    1.83
   0  -2  12   33.45    2.23
   0   2  12   28.44    2.19
   0   2  12   21.91    1.61
   0  -2 -12   24.25    2.33
   0  -2 -12   39.20    2.39
   0  -2 -13    5.02    0.74
   0  -2  13    5.76    1.12
   0   2  13    4.59    0.98
   0  -2  13    5.94    1.18
   0  -2 -13    7.54    1.48
   0   2  13    7.32    1.33
   0   2 -13    3.88    1.16
   0   2  13    5.48    0.75
   0  -2 -13    6.45    1.27
   0   2 -13    6.46    1.22
   0  -2 -14   60.39    3.30
   0  -2  14   61.36    3.70
   0   2  14   60.86    3.52
   0   2  14   58.10    3.25
   0  -2  14   57.80    3.59
   0   2  14   63.49    3.82
   0   2 -14   59.99    3.75
   0  -2 -14   56.60    3.76
   0  -2 -14   64.08    3.99
   0   2 -14   58.21    3.70
   0  -2  15   17.24    1.80
   0   2  15   18.19    1.58
   0   2 -15   13.07    1.64
   0   2 -15   15.19    1.70
   0   2 -15   17.24    1.81
   0   2  15   16.42    1.87
   0  -2 -15   17.08    1.98
   0  -2 -15   15.98    1.29
   0   2  15   16.92    1.28
   0  -2  15   14.37    1.65
   0  -2 -15   16.38    1.78
   0  -2 -16   73.81    4.06
   0   2 -16   81.30    4.62
   0   2  16   73.01    4.28
   0  -2 -16   76.00    4.58
   0  -2 -16   70.85    4.68
   0   2  16   75.58    4.62
   0   2 -16   73.01    4.49
   0   2 -16   69.95    4.51
   0   2  16   74.01    4.01
   0  -2 -17  117.45    6.25
   0   2 -17  122.65    6.76
   0   2  17  116.72    6.47
   0  -2 -17  109.16    6.71
   0  -2 -17  112.36    6.86
   0   2  17  124.50    6.84
   0   2 -17  123.45    6.78
   0   2 -17  119.45    6.76
   0   2  17  121.69    6.21
   0  -2 -18  173.71    9.11
   0   2  18  166.59    9.32
   0   2 -18  185.82    9.65
   0  -2 -18  181.10    9.70
   0   2  18  181.88    9.07
   0   2 -18  190.56    9.68
   0   2 -18  167.48    9.56
   0  -2 -18  177.29    9.81
   0  -2 -19   27.81    2.73
   0   2  19   22.82    1.86
   0   2 -19   28.02    2.55
   0  -2 -19   23.63    1.89
   0   2  19   25.34    2.20
   0   2 -19   25.37    2.44
   0   2  20  303.75   15.26
   0  -2 -20  295.51   15.03
   0   2  20  297.85   14.93
   0   2 -20  296.19   15.53
   0   2 -21   18.28    2.34
   0   2  21   23.47    1.79
   0   2  21   24.92    2.15
   0  -2 -21   15.06    1.72
   0   2 -22   22.23    2.58
   0   2  22   24.96    1.97
   0  -2 -22   24.08    2.02
   0   2  22   25.52    2.31
   0  -2 -23    0.87    1.14
   0   2 -23    0.86    1.65
   0  -2 -24    0.25    1.12
   0   2 -24    0.80    1.64
   0  -2 -25    6.10    1.45
   0   2 -25    7.96    2.08
   0   2 -26    2.01    1.93
   0   2 -27    0.80    1.92
   0   2 -28   12.87    2.53
   0  -3   0   -0.37    0.63
   0   3   0   -0.50    0.70
   0   3   0   -0.60    0.63
   0   3   1   60.06    3.22
   0  -3   1   58.27    3.14
   0  -3  -1   57.18    3.06
   0   3  -1   59.49    3.19
   0   3   1   52.23    3.08
   0   3  -1   54.38    3.15
   0   3   1   55.63    3.27
   0   3   2  271.59   13.59
   0   3   2  268.05   13.50
   0  -3   2  256.07   13.43
   0   3   2  268.22   13.82
   0   3  -2  261.99   13.44
   0  -3  -2  250.03   13.41
   0  -3  -2  307.98   13.36
   0   3  -2  271.89   13.49
   0   3   2  257.26   13.33
   0  -3  -2  283.60   13.40
   0   3   3  673.26   33.57
   0   3   3  666.50   33.50
   0  -3   3  687.05   33.44
   0   3   3  661.85   33.78
   0  -3  -3  722.20   33.51
   0  -3  -3  675.88   33.35
   0   3   3  707.48   33.29
   0   3  -3  665.94   33.49
   0  -3  -3  674.35   33.27
   0  -3  -4   50.55    2.86
   0   3   4   53.46    3.10
   0   3   4   55.43    3.21
   0  -3   4   52.76    3.04
   0  -3  -4   56.69    3.08
   0  -3  -4   51.64    2.77
   0   3   4   52.34    2.78
   0   3  -4   55.99    3.13
   0   3   4   51.60    3.41
   0  -3  -5  107.74    5.50
   0   3   5  100.88    5.57
   0  -3  -5  107.48    5.60
   0   3  -5  110.81    5.54
   0   3   5   95.40    5.12
   0  -3   5  112.03    5.47
   0  -3  -5  101.25    5.14
   0   3   5  102.61    5.49
   0   3  -6  250.86   12.68
   0  -3  -6  253.64   12.67
   0   3  -6  252.00   12.68
   0  -3  -6  280.60   12.84
   0   3   6  246.33   12.68
   0  -3   6  277.71   12.65
   0   3   6  237.21   12.26
   0   3   7   31.47    1.65
   0   3   7   30.58    2.12
   0   3  -7   27.37    2.11
   0   3   7   30.42    1.84
   0  -3  -7   31.08    2.14
   0  -3  -7   26.53    2.16
   0   3  -7   30.95    2.14
   0  -3   7   32.96    2.12
   0   3  -8   49.34    3.01
   0  -3  -8   51.42    3.11
   0   3   8   44.31    2.44
   0   3   8   53.05    3.05
   0   3  -8   52.97    3.05
   0   3   8   49.21    2.68
   0   3   8   45.20    2.43
   0  -3  -8   51.80    3.01
   0  -3   8   50.12    2.92
   0   3  -9    5.18    1.26
   0  -3  -9    4.85    1.22
   0   3   9    2.75    0.45
   0   3  -9    4.10    1.09
   0  -3  -9    4.16    1.15
   0   3   9    3.69    0.47
   0   3  -9    4.57    1.17
   0  -3   9    4.06    1.07
   0   3 -10   80.95    4.17
   0   3  10   71.21    3.79
   0   3 -10   71.99    4.12
   0  -3 -10   72.96    4.12
   0  -3 -10   73.92    4.25
   0   3  10   66.77    3.48
   0   3  10   74.87    4.16
   0   3  10   65.06    3.49
   0  -3  10   72.83    4.02
   0   3 -11   20.41    1.78
   0  -3 -11   15.71    1.70
   0   3 -11   15.77    1.72
   0  -3 -11   19.30    1.80
   0  -3  11   17.36    1.69
   0  -3 -11   19.52    2.00
   0   3  11   17.25    1.71
   0   3  11   16.32    1.03
   0   3  11   16.65    1.03
   0   3 -12  394.30   17.98
   0  -3 -12  383.59   17.95
   0   3 -12  371.94   17.98
   0  -3 -12  374.01   18.08
   0   3  12  382.67   18.01
   0   3  12  338.50   17.28
   0   3  12  338.00   17.28
   0  -3 -12  377.18   18.17
   0  -3 -13  111.60    6.14
   0  -3 -13  110.94    6.28
   0   3  13  106.09    5.45
   0   3  13  105.64    5.47
   0   3  13  110.07    6.19
   0   3 -13  122.59    6.20
   0  -3 -13  110.09    6.38
   0  -3 -14  275.66   14.45
   0   3  14  282.44   13.83
   0  -3 -14  295.77   14.74
   0   3  14  273.23   13.79
   0   3  14  284.26   14.55
   0   3  14  278.04   14.14
   0   3 -14  312.22   14.54
   0  -3 -14  267.62   14.56
   0  -3 -15  333.96   16.44
   0   3  15  307.19   15.75
   0  -3 -15  321.05   16.55
   0   3  15  311.37   15.71
   0   3 -15  341.20   16.48
   0   3 -15  345.48   16.46
   0   3  15  314.74   16.06
   0  -3 -15  336.60   16.68
   0   3  15  328.28   16.49
   0   3 -16    3.63    1.55
   0   3  16    5.20    1.23
   0  -3 -16    7.27    1.61
   0  -3 -16    4.97    1.66
   0   3 -16    6.60    1.55
   0  -3 -16    6.38    1.92
   0   3  16    7.09    1.60
   0   3 -16    4.82    1.53
   0   3  16    4.54    0.79
   0   3  16    4.07    0.83
   0  -3 -17   56.65    4.08
   0  -3 -17   52.00    3.97
   0   3  17   53.46    3.03
   0   3 -17   53.27    3.72
   0   3  17   59.33    3.94
   0   3  17   60.14    3.50
   0   3 -17   49.50    3.79
   0  -3 -17   58.91    3.88
   0   3 -18   62.20    4.06
   0   3  18   58.70    4.00
   0   3 -18   56.02    3.84
   0   3  18   56.18    3.53
   0  -3 -18   52.36    4.04
   0   3  18   54.28    3.10
   0   3 -19   80.00    4.96
   0   3  19   79.68    4.54
   0   3  19   71.88    4.07
   0   3 -19   79.43    4.88
   0   3  19   77.24    4.97
   0  -3 -19   75.57    5.06
   0   3 -20    2.39    1.59
   0   3  20    1.90    1.32
   0   3  20    0.68    0.88
   0  -3 -20    2.63    1.88
   0   3  21  163.76    8.78
   0  -3 -21  159.35    9.42
   0   3 -21  165.63    9.24
   0   3  22   39.18    2.95
   0   3 -22   38.52    3.34
   0  -3 -22   40.14    3.66
   0   3 -23   -1.52    1.82
   0  -3 -23   -1.78    2.10
   0   3  23    0.97    1.43
   0  -3 -24    4.98    2.18
   0   3 -24    4.84    2.09
   0  -3 -25    1.20    2.15
   0   3 -25    3.08    1.98
   0  -3 -26    7.38    2.57
   0   3 -26    1.78    2.08
   0   4   0   92.06    4.56
   0  -4   0   88.34    4.49
   0   4   0   75.34    4.65
   0   4   0   75.00    4.57
   0  -4   1    0.03    0.85
   0  -4  -1    0.70    0.72
   0   4   1    1.44    1.09
   0   4  -1    0.96    0.79
   0   4   1    0.23    0.74
   0   4  -1    0.68    0.87
   0   4   1    0.64    0.84
   0   4  -2  172.02   10.14
   0  -4  -2  177.94   10.07
   0   4   2  199.07   10.38
   0   4   2  195.35   10.32
   0   4   2  176.99   10.60
   0   4  -2  178.37   10.16
   0   4   2  212.35   10.10
   0  -4   2  215.71   10.19
   0  -4  -3    2.52    0.78
   0   4   3    0.69    1.09
   0   4   3    0.52    0.94
   0  -4  -3    2.10    0.74
   0   4   3    1.95    0.75
   0   4  -3    4.21    1.11
   0  -4  -3    2.80    0.86
   0   4  -3    4.08    0.98
   0   4   3    4.17    1.48
   0  -4   3    6.86    1.08
   0   4  -4  129.75    6.64
   0   4   4  129.03    6.32
   0  -4  -4  119.16    6.51
   0  -4  -4  123.33    6.40
   0   4   4  125.28    6.64
   0  -4   4  125.29    6.54
   0  -4  -4  121.83    6.27
   0   4   4  117.31    6.69
   0   4   4  115.71    7.02
   0   4   5    0.04    0.89
   0  -4  -5    0.55    0.86
   0   4   5   -0.20    1.06
   0   4   5   -0.07    1.30
   0  -4  -5    0.80    0.55
   0   4   5   -0.27    0.57
   0   4  -5    1.02    0.99
   0  -4   5    1.15    0.99
   0  -4  -6    4.36    0.60
   0  -4   6    5.97    1.12
   0   4   6    4.71    1.56
   0   4   6    3.92    1.08
   0   4  -6    4.43    1.06
   0   4   6    4.08    0.61
   0  -4  -6    4.64    1.02
   0   4   6    4.81    1.27
   0  -4  -7   30.91    2.37
   0   4   7   32.23    2.34
   0   4  -7   28.34    2.30
   0  -4   7   33.59    2.25
   0   4   7   33.26    2.82
   0  -4  -7   31.78    2.27
   0   4   7   32.10    1.80
   0   4  -7   34.85    2.44
   0   4  -8    3.79    1.20
   0  -4  -8    5.75    1.15
   0   4  -8    3.15    1.22
   0  -4  -8    4.41    1.16
   0   4   8    4.28    0.53
   0  -4   8    3.18    1.10
   0   4   8    4.69    1.16
   0   4  -9   42.88    2.91
   0  -4   9   46.40    2.81
   0   4   9   38.40    2.12
   0   4   9   48.61    2.95
   0   4  -9   42.30    2.87
   0  -4  -9   49.20    2.91
   0   4  -9   51.68    2.92
   0   4   9   36.26    2.11
   0  -4  -9   45.08    2.98
   0   4  10  146.26    7.56
   0  -4 -10  204.52    8.68
   0   4 -10  190.00    8.50
   0   4  10  187.86    7.98
   0   4 -10  205.61    8.47
   0   4  10  205.52    8.55
   0  -4 -10  208.57    8.51
   0   4 -10  206.84    8.61
   0   4  10  130.92    7.55
   0  -4 -11   20.34    2.06
   0   4 -11   19.13    2.06
   0   4  11   22.30    1.59
   0   4  11   22.22    2.09
   0   4 -11   20.37    2.07
   0   4 -11   21.57    2.02
   0  -4 -11   21.94    2.03
   0   4 -12   19.67    1.92
   0  -4 -12   13.78    1.80
   0  -4 -12   11.66    1.95
   0   4  12    4.40    1.52
   0   4 -12   24.93    2.07
   0   4  12    4.64    1.02
   0   4 -12   25.04    2.00
   0   4 -13   -0.54    1.32
   0   4  13    0.34    1.40
   0   4  13   -0.07    0.83
   0  -4 -13   -0.92    1.25
   0   4 -13   -1.10    1.40
   0  -4 -13    0.15    1.33
   0   4 -13   -0.93    1.31
   0   4 -14  129.79    7.75
   0   4  14  140.36    7.29
   0   4  14  149.26    7.84
   0  -4 -14  138.59    7.70
   0   4 -14  140.41    7.80
   0   4 -14  143.48    7.73
   0  -4 -14  126.75    7.76
   0   4  15  107.20    6.34
   0   4  15  106.93    5.85
   0  -4 -15  111.65    6.32
   0   4  15  108.99    5.86
   0  -4 -15  102.93    6.37
   0   4  16   67.92    4.34
   0   4  16   66.08    3.76
   0  -4 -16   64.08    4.18
   0   4  16   55.57    3.66
   0  -4 -16   58.84    4.25
   0   4  17    2.84    1.10
   0   4  17    3.82    1.26
   0  -4 -17    1.93    1.64
   0   4 -17    3.47    1.52
   0   4  17    5.46    1.84
   0   4  18   36.71    2.70
   0   4  18   38.50    2.72
   0  -4 -18   38.99    3.33
   0   4 -18   40.08    3.11
   0   4  18   43.39    3.36
   0  -4 -19    2.02    1.72
   0   4 -19    1.16    1.73
   0   4  19    0.35    1.20
   0   4  19    0.37    1.16
   0   4  19    1.22    1.75
   0  -4 -20    3.01    1.85
   0   4  20    3.28    1.94
   0   4 -20   -0.27    1.61
   0   4  20    2.38    1.30
   0   4 -21   30.26    2.96
   0   4  21   30.14    2.44
   0  -4 -21   23.15    3.00
   0   4  21   31.34    3.06
   0   4 -22   16.42    2.51
   0   4  22   18.27    1.97
   0  -4 -22   14.20    2.52
   0   4 -23    3.71    2.05
   0   4  23    3.71    1.55
   0  -4 -23    0.57    2.06
   0   4 -24    3.83    2.13
   0  -4 -24    1.42    2.21
   0   5   0    0.20    0.94
   0  -5   0    0.33    0.86
   0   5   0    0.29    1.06
   0   5   0    0.62    1.19
   0   5   1   13.08    2.16
   0   5  -1   12.06    1.47
   0   5   1   10.32    1.64
   0   5  -1    8.71    1.51
   0  -5  -1   10.74    1.21
   0   5   1   11.00    1.43
   0   5  -1   10.63    1.33
   0   5   1    9.90    1.22
   0  -5   1    9.34    1.27
   0  -5  -1   10.17    1.17
   0   5   2    7.04    1.89
   0   5  -2    0.74    1.07
   0  -5  -2    1.10    0.82
   0   5   2    1.23    1.18
   0  -5   2    2.61    1.03
   0  -5  -2    6.13    0.89
   0   5   2    1.93    1.35
   0   5   2    2.76    0.90
   0   5  -2    0.45    0.99
   0   5  -3   13.52    1.54
   0   5   3   16.23    2.33
   0   5   3   15.87    1.66
   0   5   3   13.16    1.78
   0  -5  -3   13.28    1.27
   0  -5   3   13.87    1.48
   0  -5  -3   15.07    1.34
   0   5   3   14.02    1.30
   0   5  -3   14.03    1.59
   0   5   4   86.92    4.98
   0   5   4   92.55    5.70
   0   5  -4   78.59    4.88
   0  -5  -4   88.76    4.58
   0  -5   4   83.17    4.83
   0   5  -4   86.69    4.97
   0   5   4   88.73    5.14
   0  -5  -4   88.08    4.71
   0   5   4   85.25    4.62
   0  -5   5   92.43    4.43
   0   5  -5   68.84    4.27
   0  -5  -5   69.31    4.23
   0   5   5   77.53    5.09
   0   5   5   66.17    3.94
   0  -5  -5   74.01    3.94
   0   5   5   72.35    4.38
   0   5  -5   87.17    4.53
   0   5   5   68.90    4.52
   0  -5   6   65.38    3.85
   0   5  -6   63.66    3.99
   0   5   6   69.62    4.61
   0  -5  -6   57.14    3.37
   0   5   6   64.92    3.44
   0  -5  -6   62.04    3.79
   0   5   6   67.98    3.98
   0   5   6   67.44    4.12
   0  -5  -7   26.23    2.32
   0  -5  -7   35.00    1.90
   0   5   7   38.96    3.33
   0   5   7   29.57    1.90
   0   5   7   33.29    2.56
   0   5  -7   30.79    2.55
   0   5  -8  101.61    5.81
   0  -5  -8  111.04    5.75
   0   5  -8  103.88    5.86
   0   5   8  113.73    6.52
   0   5   8   92.62    5.11
   0   5   8  107.90    5.82
   0   5   9   72.48    3.81
   0   5  -9   79.97    4.66
   0  -5  -9   91.10    4.62
   0   5   9   91.35    5.44
   0   5  -9   84.49    4.75
   0   5  -9   89.12    4.59
   0   5   9   64.44    3.79
   0   5   9   91.08    4.77
   0   5 -10  105.92    4.88
   0  -5 -10  112.05    4.76
   0   5 -10  112.99    4.77
   0   5  10   70.86    3.61
   0   5 -10  110.84    4.98
   0   5  10   60.02    3.60
   0   5  10  100.69    5.45
   0   5  10  115.97    4.95
   0   5  11    2.76    1.56
   0   5 -11    4.55    1.55
   0   5 -11    2.79    1.53
   0  -5 -11    3.93    1.43
   0   5 -11    4.47    1.52
   0  -5 -11    4.18    1.54
   0  -5 -12   40.58    3.16
   0   5 -12   47.09    3.37
   0   5 -12   48.65    3.40
   0  -5 -12   42.51    3.37
   0   5  12   40.70    3.26
   0  -5 -13   83.36    4.83
   0   5  13   79.50    4.95
   0   5 -13   71.61    4.86
   0  -5 -13   72.42    4.92
   0  -5 -14   30.59    2.75
   0   5  14   40.82    3.09
   0  -5 -14   29.58    2.96
   0   5 -14   29.77    2.92
   0   5 -14   37.35    3.02
   0  -5 -15    0.62    1.65
   0   5 -15    2.68    1.66
   0   5 -15    1.68    1.69
   0   5  15    1.14    1.70
   0   5  16    9.60    1.35
   0   5 -16    9.98    2.20
   0   5  16    6.97    1.37
   0  -5 -16    5.88    1.98
   0   5  16   10.86    2.24
   0   5  17    3.47    1.23
   0   5  17    5.78    1.90
   0  -5 -17    5.15    2.01
   0   5 -17    4.92    1.85
   0   5  18   10.42    1.54
   0   5  18   11.47    2.28
   0   5 -18    9.12    2.08
   0  -5 -18   10.72    2.22
   0   5  19    2.16    1.93
   0  -5 -19    2.23    1.90
   0   5  20    1.36    2.04
   0  -5 -20    0.84    1.84
   0  -5 -21   15.50    2.60
   0  -5 -22    9.95    2.47
   0   6   0    4.13    2.24
   0   6   0    6.34    1.46
   0  -6   0    3.21    1.08
   0   6   0    2.84    1.18
   0  -6   0    1.81    1.15
   0   6  -1   -0.22    2.12
   0   6   1    0.55    2.10
   0   6  -1   -0.18    1.37
   0  -6  -1   -0.13    1.03
   0   6   1   -1.35    1.36
   0  -6   1   -0.37    1.14
   0  -6  -1   -0.69    1.05
   0   6   1   -1.02    1.16
   0   6  -1   -2.19    1.30
   0   6   2   10.53    2.46
   0   6  -2    5.05    1.54
   0  -6  -2    6.22    1.16
   0  -6  -2    5.62    1.15
   0   6   2    5.99    1.53
   0  -6   2    6.00    1.34
   0   6   2    6.58    1.27
   0   6  -2    4.56    1.40
   0  -6  -3   17.61    1.53
   0   6   3   16.82    1.93
   0   6   3   12.73    1.55
   0   6  -3   14.56    1.91
   0  -6  -3   16.67    1.61
   0   6   3   21.90    2.93
   0   6  -3   17.93    2.00
   0   6   4   66.48    3.90
   0   6   4   61.14    4.64
   0   6  -4   59.88    3.77
   0   6   4   56.14    3.39
   0   6  -4   53.61    3.75
   0  -6  -4   53.73    3.42
   0  -6  -4   57.39    3.33
   0   6  -5   11.83    1.86
   0  -6  -5   10.71    1.19
   0   6   5    9.68    1.77
   0   6   5   11.77    2.63
   0   6   5    8.88    1.21
   0   6  -6   20.25    2.06
   0   6  -6   13.39    1.93
   0   6   6   13.15    1.34
   0  -6  -6   13.40    1.26
   0   6   6   18.11    2.79
   0   6   6   17.58    2.07
   0   6   7   24.63    3.11
   0   6  -7   22.23    2.18
   0   6   7   20.37    1.54
   0   6  -7   19.23    2.27
   0   6   7   24.18    2.30
   0  -6  -7   19.35    1.47
   0   6   8    0.36    2.17
   0   6  -8    3.45    1.44
   0   6  -8    0.54    1.35
   0   6   8    1.91    1.56
   0   6  -8    0.73    1.36
   0  -6  -8    1.32    1.23
   0   6   8    0.93    0.70
   0   6  -8   -1.31    1.54
   0   6  -9    0.60    1.54
   0   6   9    1.68    0.64
   0   6  -9    2.04    1.46
   0   6   9    3.33    1.71
   0   6   9    2.93    2.28
   0  -6  -9    2.92    1.41
   0   6 -10    2.66    1.72
   0   6 -10    4.90    1.62
   0   6  10    5.82    1.76
   0   6  10    0.98    2.07
   0  -6 -10    2.87    1.42
   0   6 -11    5.07    1.70
   0  -6 -11    5.61    1.60
   0   6  11    6.16    1.77
   0   6 -11    3.81    1.72
   0   6 -12   14.47    2.18
   0   6  12   17.69    2.31
   0   6 -12   17.96    2.27
   0   6 -13   13.12    2.16
   0   6  13   14.51    2.22
   0   6 -13   13.97    2.11
   0   6 -14   14.58    2.28
   0   6  14   20.79    2.45
   0   6 -14   15.71    2.32
   0   6  15   24.94    2.75
   0   6 -15   17.80    2.53
   0   6 -15   23.38    2.68
   0   6  16   25.01    2.81
   0   6 -16   18.81    2.61
   0   6 -16   19.17    2.63
   0  -6 -16   19.36    2.59
   0   6  17    5.41    2.10
   0   6 -17    2.05    1.95
   0  -6 -17    4.31    1.98
   0   6  18    2.63    2.14
   0  -6 -18    1.23    1.95
   0   6 -18    1.36    1.99
   0  -6 -19   -0.11    1.91
   0  -6 -20    9.29    2.42
   0   7   0   -0.54    2.46
   0   7   0   -0.57    1.29
   0  -7   0    0.51    1.15
   0   7   0    0.34    1.57
   0   7  -1    3.30    2.61
   0   7   1    5.43    2.81
   0   7  -1   -0.61    1.38
   0   7   1    0.59    1.23
   0  -7  -1    0.05    1.14
   0  -7   1    0.54    1.16
   0   7  -1   -1.10    1.60
   0   7   1    1.55    1.54
   0   7   2   -0.81    2.57
   0   7  -2    2.89    2.52
   0   7  -2    0.32    1.37
   0   7   2    1.57    1.27
   0  -7  -2    1.39    1.18
   0   7  -2    0.34    1.57
   0   7   2    0.81    1.60
   0   7   3    5.74    1.75
   0   7   3    6.21    2.91
   0   7  -3    9.11    2.95
   0   7  -3    6.89    1.93
   0  -7  -3    5.65    1.30
   0   7   3    5.22    1.37
   0   7  -3    5.36    1.66
   0   7   4    9.98    1.93
   0   7  -4    8.56    1.76
   0   7   4    7.04    1.37
   0   7   4   11.18    2.94
   0   7  -4    8.72    1.99
   0   7  -5   14.74    2.12
   0   7   5   10.68    1.42
   0   7  -5   13.13    2.24
   0   7   5   10.33    1.97
   0   7   5   12.26    3.18
   0   7  -6   15.17    2.29
   0   7  -6   10.08    1.98
   0   7   6   12.58    2.11
   0   7   6   14.94    3.11
   0   7  -7   91.33    6.29
   0   7   7  107.35    6.37
   0   7  -7  109.57    6.45
   0   7   8    7.25    1.99
   0   7  -8    7.51    2.08
   0   7  -8    9.90    1.99
   0   7  -8    6.52    1.79
   0   7   9    6.36    2.04
   0   7  -9    7.18    2.10
   0   7  -9    7.04    1.93
   0   7  -9    4.76    1.72
   0   7 -10    3.02    1.75
   0   7 -10    4.52    1.86
   0   7  10    2.35    1.85
   0   7 -11   60.88    4.39
   0   7 -11   59.17    4.31
   0   7  11   61.97    4.49
   0   7  12    4.73    2.09
   0   7 -12    3.86    1.92
   0   7 -12    8.62    2.14
   0   7  13    7.59    2.25
   0   7 -13    3.99    1.97
   0   7 -13    6.05    2.10
   0   7  14    7.41    2.25
   0   7 -14    5.99    2.08
   0   7 -14    7.87    2.29
   0   7 -15    6.81    2.15
   0   7  15    2.62    2.30
   0   7 -15    3.66    2.12
   0   7 -16    5.19    2.22
   0   8  -1    1.71    1.63
   0   8  -2    1.27    1.65
   0   8  -3    3.12    1.78
   0   8  -4    3.18    1.78
   0   8  -5   24.19    2.76
   0   8  -6    0.44    1.80
   0   8  -7    0.46    1.86
   0   8  -7    0.82    1.73
   0   8  -8    5.53    2.08
   0   8  -8    2.16    1.80
   0   8  -9    7.85    2.27
   0   8  -9    3.68    1.96
   0   8 -10    3.83    2.11
   0   8 -10    5.12    2.04
   0   8 -11    7.67    2.27
   0   8 -11    3.71    2.06
   0   8 -12    3.21    2.07
   0   8 -13   11.31    2.44
   0   8 -14    4.11    2.22
   1   0 -30   28.80    2.96
   1   0 -29   -0.42    1.73
   1   0 -28   16.29    2.29
   1   0 -27    1.48    1.59
   1   0 -26  103.81    6.17
   1   0 -25    0.72    1.46
   1   0 -24    7.74    1.64
   1   0 -23    2.22    1.39
   1   0 -23    1.42    1.70
   1   0 -22   41.81    3.12
   1   0 -21   -1.29    1.27
   1   0 -20  180.43    9.91
   1   0 -20  186.48    9.68
  -1   0  20  177.99    9.51
  -1   0  19    2.52    1.25
   1   0 -19    1.67    1.25
  -1   0  19    2.06    1.34
   1   0 -19    2.21    1.50
  -1   0  18  129.28    7.08
   1   0 -18  136.94    7.46
  -1   0  18  130.86    7.25
   1   0 -18  134.74    7.22
  -1   0  17    0.16    0.97
   1   0 -17   -0.55    1.12
   1   0 -17    0.49    0.97
  -1   0  17    0.21    1.03
   1   0 -16  118.73    6.34
  -1   0  16  116.49    6.21
   1   0 -16  109.65    6.09
  -1   0  16  106.95    5.99
  -1   0  15    0.29    0.83
  -1   0  15   -0.28    0.93
   1   0 -15   -0.64    1.05
   1   0 -15    0.72    0.84
   1   0 -14   22.32    1.84
  -1   0  14   19.93    1.73
   1   0 -14   22.73    1.69
  -1   0  14   20.56    1.64
  -1   0  13   -0.03    0.75
   1   0 -13   -0.04    0.72
   1   0 -13   -0.37    0.92
  -1   0  13    0.17    0.78
  -1   0  12  276.23   13.80
   1   0 -12  276.92   13.99
   1   0 -12  276.02   13.85
  -1   0  12  275.60   13.92
  -1   0  11   -0.61    0.76
   1   0 -11   -0.49    0.69
   1   0 -11    0.27    0.89
  -1   0  11    0.04    0.80
  -1   0  10   35.97    2.12
  -1   0  10   34.27    2.21
   1   0 -10   36.07    2.14
   1   0 -10   31.63    2.25
  -1   0  10   35.92    2.26
  -1   0   9   -0.32    0.62
  -1   0   9    0.03    0.69
   1   0  -9    0.73    0.75
  -1   0   9    0.02    0.57
   1   0  -9   -0.22    0.56
  -1   0   8  256.61   12.98
  -1   0   8  263.41   13.06
   1   0  -8  272.30   13.02
   1   0  -8  250.60   13.09
  -1   0   8  268.95   13.11
  -1   0   7   -0.38    0.56
  -1   0   7    0.31    0.58
  -1   0   7    0.18    0.52
   1   0  -7    0.31    0.52
   1   0  -7    0.29    0.61
  -1   0   6   84.14    4.44
   1   0  -6   87.29    4.45
  -1   0   6   89.01    4.52
   1   0  -5    0.03    0.45
  -1   0   5    0.29    0.51
  -1   0   5    0.28    0.54
   1   0  -4 3894.73  185.63
  -1   0   4 3868.70  185.62
  -1   0   4 3727.01  185.65
   1   0  -3   -0.07    0.22
   1   0  -3    0.23    0.24
  -1   0   3   -0.11    0.19
   1   0   2    0.02    0.14
  -1   0  -2   -0.05    0.13
   1   0   3   -0.02    0.28
  -1   0  -3    0.05    0.28
  -1   0  -4  134.14    6.80
  -1   0  -4  139.39    6.77
   1   0   4  135.85    6.76
  -1   0  -5   -0.06    0.53
   1   0   5    0.28    0.47
  -1   0  -5    0.31    0.44
  -1   0  -6  584.35   27.30
   1   0   6  549.64   27.22
  -1   0  -6  547.40   27.24
  -1   0  -7    0.79    0.59
   1   0   7    0.16    0.49
  -1   0  -7    0.02    0.51
  -1   0  -8  283.69   14.45
   1   0   8  305.43   14.37
  -1   0  -8  281.88   14.38
  -1   0  -9    0.40    0.69
  -1   0  -9   -0.19    0.61
   1   0   9    0.20    0.60
  -1   0 -10  281.20   13.82
   1   0  10  278.41   13.72
  -1   0 -10  268.94   13.74
  -1   0 -11    0.38    0.84
  -1   0 -11    0.85    0.72
   1   0  11   -0.51    0.72
  -1   0 -12  311.90   14.80
   1   0  12  265.65   14.61
  -1   0 -12  308.48   14.72
  -1   0 -13    2.28    0.95
   1   0  13    1.25    0.77
  -1   0 -13    1.87    0.85
   1   0  14   60.64    3.46
  -1   0 -14   60.08    3.54
  -1   0 -15    0.29    0.85
   1   0  15    0.85    0.85
  -1   0 -16    0.68    0.92
   1   0  16    0.38    0.94
  -1   0 -17    0.58    1.01
   1   0  17    0.53    1.02
  -1   0 -17    0.52    1.36
   1   0  18  305.26   15.56
  -1   0 -18  312.34   15.99
  -1   0 -18  310.72   15.70
  -1   0 -19    0.65    1.19
  -1   0 -19   -0.58    1.58
   1   0  19    1.82    1.19
  -1   0 -20   85.00    5.03
  -1   0 -21    0.60    1.27
  -1   0 -22    6.88    1.53
  -1   0 -23   -0.47    1.40
  -1   0 -24    7.61    1.75
  -1   0 -25    0.22    1.54
  -1   0 -26    5.48    1.75
  -1   0 -27   -0.08    1.65
  -1   0 -28    4.33    1.87
  -1   0 -29    1.36    1.77
   1   1 -30    2.04    2.12
   1   1 -29   10.42    2.23
   1  -1 -28    4.16    1.69
   1   1 -28    6.70    2.03
   1  -1 -27   15.10    1.99
   1   1 -27   14.28    2.34
   1  -1 -26   15.19    1.90
   1   1 -26   16.13    2.32
   1  -1 -25    1.63    1.31
   1   1 -25   -0.17    1.60
   1  -1 -24   20.32    2.07
   1   1 -24   20.85    2.41
   1   1 -23    6.55    1.72
   1  -1 -23    8.88    1.54
   1  -1 -22    2.76    1.84
  -1   1  22    1.95    1.36
  -1   1  22    1.73    1.27
   1  -1 -22    1.94    1.26
   1   1 -22    0.66    1.41
   1  -1 -21    9.78    1.99
  -1   1  21   12.79    1.79
  -1   1  21   13.37    1.57
   1  -1 -21   11.70    1.48
   1   1 -21    8.53    1.74
   1  -1 -20  178.70    9.76
  -1   1  20  177.54    9.50
   1   1 -20  177.00    9.71
  -1   1  20  186.50    9.28
   1  -1 -20  171.48    9.32
   1   1 -20  174.05    9.58
   1  -1 -19   59.03    3.96
  -1   1  19   48.64    3.60
   1   1 -19   50.06    3.79
  -1   1  19   58.41    3.34
   1   1 -19   55.19    3.76
   1  -1 -19   47.68    3.35
   1  -1 -18   37.77    2.98
  -1   1  18   37.40    2.73
   1   1 -18   36.30    2.91
  -1   1  18   37.67    2.46
   1  -1 -18   36.09    2.49
   1   1 -18   36.16    2.76
   1  -1 -17   53.89    3.61
  -1   1  17   51.92    3.38
   1   1 -17   53.44    3.57
   1   1 -17   54.76    3.48
   1  -1 -17   51.70    3.21
  -1   1  17   53.95    3.18
  -1  -1  17   53.59    3.34
   1   1 -16   10.17    1.61
  -1  -1  16   13.23    1.71
   1  -1 -16   11.37    1.70
  -1   1  16   10.18    1.44
  -1  -1  16   11.23    1.41
   1  -1 -16   10.02    1.23
   1   1 -16    9.45    1.42
  -1   1  16   10.95    1.23
  -1  -1  15  226.31   11.51
   1  -1 -15  220.23   11.63
  -1   1  15  222.43   11.45
  -1   1  15  223.24   11.24
   1   1 -15  207.47   11.47
   1   1 -15  229.84   11.58
   1  -1 -15  221.34   11.29
  -1  -1  15  231.21   11.42
  -1  -1  14  196.23   10.09
   1  -1 -14  182.42   10.17
   1   1 -14  210.20   10.19
  -1   1  14  191.13   10.02
  -1   1  14  190.58    9.83
   1   1 -14  190.97   10.07
   1   1 -14  212.04   10.18
   1  -1 -14  187.20    9.86
  -1  -1  14  195.70    9.99
  -1  -1  13  263.64   13.17
   1  -1 -13  255.83   13.28
  -1   1  13  259.00   13.12
   1   1 -13  259.25   13.20
   1   1 -13  263.13   13.17
  -1   1  13  258.62   12.93
   1   1 -13  270.22   13.23
   1  -1 -13  253.66   12.95
  -1  -1  13  251.52   13.05
  -1  -1  12   25.42    2.57
   1  -1 -12   27.41    3.08
   1   1 -12  160.38    3.99
  -1   1  12   14.31    2.34
   1   1 -12   60.38    3.01
  -1   1  12   14.58    2.11
   1   1 -12  116.67    3.34
   1  -1 -12   75.49    2.71
  -1  -1  12   90.77    3.00
  -1  -1  11  424.46   20.14
   1  -1 -11  415.45   20.25
  -1   1  11  409.67   20.06
   1   1 -11  358.83   20.07
  -1   1  11  406.26   19.90
   1   1 -11  395.96   20.10
   1   1 -11  424.44   20.14
   1  -1 -11  406.89   19.94
  -1  -1  11  405.38   20.04
  -1  -1  10  296.58   14.72
   1  -1 -10  282.13   14.81
  -1   1  10  297.97   14.68
   1   1 -10  307.22   14.74
  -1   1  10  297.73   14.54
   1   1 -10  281.79   14.71
   1  -1 -10  294.20   14.56
  -1  -1  10  291.33   14.66
   1  -1  -9   30.15    2.13
  -1   1   9   28.27    1.77
   1   1  -9   28.56    1.99
   1   1  -9   32.04    2.01
   1  -1  -9   30.61    1.81
  -1  -1   9   29.74    1.95
  -1  -1   9   37.98    2.14
  -1  -1   8  333.13   16.05
   1  -1  -8  310.32   16.14
  -1   1   8  329.34   15.90
   1  -1  -8  334.74   15.92
   1   1  -8  321.67   16.04
  -1  -1   8  309.40   16.03
   1   1  -8  316.31   16.06
  -1   1   7  431.65   19.67
  -1  -1   7  415.09   19.79
   1   1  -7  469.75   19.83
   1  -1  -7  459.23   19.97
   1  -1  -7  369.52   19.66
   1  -1  -7  311.93   19.80
   1   1  -7  386.53   19.82
  -1  -1   6    6.22    0.76
   1  -1  -6    7.35    1.00
  -1   1   6    6.46    0.63
  -1   1   6    6.09    0.91
   1  -1  -6    7.56    0.64
   1  -1  -6    5.51    0.85
  -1  -1   5 1921.01   93.63
   1  -1  -5 1802.38   93.73
  -1   1   5 1912.87   93.75
   1  -1  -5 1903.67   93.68
  -1  -1   5 1937.48   93.60
  -1   1   5 2009.88   93.53
   1  -1  -4  347.22   16.57
   1   1  -4  319.24   16.51
  -1   1   4  356.30   16.64
   1   1  -4  327.03   16.48
  -1  -1   4  343.22   16.48
   1  -1  -3 1396.62   66.77
   1   1  -3 1359.42   66.72
  -1   1   3 1409.79   66.71
  -1   1   3 1378.80   66.65
   1   1  -3 1368.29   66.68
  -1  -1   3 1342.52   66.72
   1  -1  -2  471.33   22.59
  -1   1   2  409.11   22.66
   1  -1  -2  481.10   22.68
   1   1  -2  471.50   22.65
  -1  -1   2  469.60   22.64
   1   1  -2  458.38   22.62
  -1   1   2  472.70   22.59
  -1   1   2  472.95   22.63
   1  -1  -2  468.20   22.63
   1  -1  -1 3115.75  155.72
  -1   1   1 3188.47  155.73
   1   1  -1 3185.00  155.74
  -1  -1   1 3369.63  155.74
  -1   1   1 3199.48  155.79
   1  -1  -1 3276.00  155.78
   1   1   0 1032.25   58.36
   1   1   0 1195.02   58.46
   1   1   0 1223.15   58.35
   1  -1   0 1241.76   58.40
  -1  -1   0 1306.91   58.35
  -1   1   0 1229.20   58.40
   1  -1   1 3911.80  196.31
   1   1   1 4035.68  196.27
  -1  -1  -1 4013.37  196.27
   1   1   1 4195.37  196.31
  -1  -1  -1 4171.49  196.31
  -1  -1  -1 4010.71  196.38
  -1  -1  -2 3904.52  174.37
   1   1   2 3856.48  174.37
  -1  -1  -3  141.84    6.93
   1   1   3  135.16    6.92
   1   1   4  993.40   49.13
   1  -1   4 1020.40   49.25
  -1  -1  -4 1033.37   49.25
   1   1   4 1022.52   49.27
  -1  -1  -5    0.43    0.67
   1  -1   5    1.34    0.76
  -1  -1  -5    0.27    0.27
   1   1   5    0.42    0.40
   1   1   5    0.27    0.27
  -1   1  -5    0.82    0.53
   1   1   5    0.33    0.61
   1  -1   6   11.21    0.99
   1   1   6   10.41    0.80
  -1  -1  -6    9.79    0.68
   1   1   6   10.26    0.97
  -1  -1  -6    9.45    1.00
   1  -1   6    9.77    0.91
  -1   1  -6    9.53    0.92
   1   1   6   10.65    0.69
   1  -1   7  358.90   18.51
   1   1   7  395.64   18.42
  -1   1  -7  340.86   18.50
  -1  -1  -7  380.23   18.56
   1   1   7  403.12   18.59
  -1  -1  -7  366.01   18.31
  -1   1  -7  383.26   18.53
   1  -1   7  347.28   18.46
   1   1   7  392.66   18.30
  -1  -1  -8   10.10    1.15
   1   1   8   10.28    0.91
  -1   1  -8   11.37    1.12
  -1  -1  -8   10.07    0.80
   1  -1   8   10.96    1.12
   1   1   8    9.78    1.07
  -1   1  -8    9.52    1.02
   1   1   8   10.73    0.79
   1  -1   8   10.36    1.05
   1   1   9  530.54   26.00
  -1   1  -9  534.06   26.16
  -1  -1  -9  513.65   25.90
   1  -1   9  578.57   26.17
   1   1   9  504.58   26.16
  -1  -1  -9  530.29   26.18
  -1   1  -9  524.04   26.11
   1   1   9  540.27   25.89
   1  -1   9  526.44   26.06
   1   1  10    8.54    1.01
  -1   1 -10   12.61    1.39
  -1  -1 -10    8.64    0.90
   1  -1  10   10.68    1.25
  -1  -1 -10   10.69    1.33
  -1   1 -10    8.60    1.24
   1  -1  10   10.52    1.22
   1   1  10    8.81    0.91
   1   1  11  144.24    7.37
  -1   1 -11  147.81    7.53
  -1  -1 -11  139.46    7.24
   1  -1  11  137.89    7.48
  -1  -1 -11  141.12    7.54
  -1   1 -11  141.10    7.47
   1  -1  11  142.74    7.40
   1   1  11  146.31    7.23
  -1   1 -12   39.42    2.43
   1   1  12   30.37    2.14
  -1  -1 -12   32.68    2.05
   1  -1  12   32.73    2.32
  -1  -1 -12   36.56    2.45
  -1   1 -12   37.88    2.44
  -1   1 -12   34.13    2.31
   1   1  12   30.82    2.01
   1  -1  12   33.34    2.20
  -1  -1 -13    1.91    1.07
   1   1  13    1.13    0.82
  -1   1 -13    1.79    0.98
  -1   1 -13    1.75    0.90
  -1  -1 -13    1.74    0.67
   1  -1  13    2.30    0.98
  -1   1 -13    1.84    1.03
   1   1  13    1.70    0.70
   1  -1  13    1.82    0.88
  -1  -1 -14   10.85    1.46
   1  -1  14    9.49    1.41
  -1   1 -14   12.28    1.49
   1   1  14   12.76    1.29
  -1  -1 -14   10.37    1.11
  -1   1 -14   13.70    1.61
   1  -1  14   10.60    1.33
   1   1  14   15.07    1.19
  -1   1 -14   12.90    1.39
  -1  -1 -15   46.20    3.18
   1  -1  15   49.42    3.17
  -1   1 -15   46.91    3.14
   1   1  15   48.05    2.98
  -1   1 -15   49.92    3.14
  -1   1 -15   51.26    3.27
  -1  -1 -15   45.34    2.83
   1  -1  15   44.73    2.98
   1   1  15   49.55    2.82
   1  -1  16    7.70    1.38
   1   1  16   10.28    1.28
  -1   1 -16   11.14    2.15
  -1   1 -16   10.11    1.80
  -1  -1 -16   11.26    1.86
  -1  -1 -16    8.76    1.36
  -1   1 -16   13.50    1.74
   1  -1  17    6.10    1.34
   1   1  17    7.29    1.16
  -1   1 -17    9.57    1.80
  -1   1 -17   12.00    1.68
  -1  -1 -17    5.69    1.15
  -1   1 -17    8.23    1.75
  -1  -1 -17    7.89    1.65
  -1   1 -18  228.23   11.81
  -1   1 -18  231.82   12.02
  -1   1 -18  245.66   11.96
  -1  -1 -18  216.03   11.53
  -1  -1 -18  217.13   11.92
   1   1  18  224.75   11.47
   1   1  19   46.58    3.11
  -1   1 -19   58.80    3.94
  -1   1 -19   57.24    3.68
  -1  -1 -19   45.28    3.15
  -1  -1 -20  286.40   15.67
  -1   1 -20  297.13   15.49
  -1  -1 -20  302.71   15.20
   1   1  20  304.81   15.10
  -1  -1 -21  120.36    6.78
  -1   1 -21  123.97    7.12
   1   1  21  129.18    6.72
  -1  -1 -22    0.63    1.12
  -1   1 -22    0.59    1.47
   1   1  22    0.71    1.17
  -1  -1 -23    1.25    1.23
  -1   1 -23    0.38    1.54
  -1   1 -24   48.50    3.56
  -1  -1 -24   43.78    3.13
  -1  -1 -25    1.02    1.36
  -1   1 -25   -0.82    1.66
  -1  -1 -26    3.94    1.52
  -1   1 -26    4.15    1.88
  -1   1 -27    1.26    1.83
  -1  -1 -27    0.33    1.46
  -1   1 -28    1.58    1.88
  -1   1 -29    1.72    2.00
  -1   1 -30   -0.88    2.07
   1   2 -28    1.56    2.09
   1   2 -27    2.82    2.05
   1   2 -26    2.42    1.81
   1  -2 -25    0.39    1.28
   1   2 -25    0.65    1.78
   1  -2 -24    3.90    1.38
  -1   2  24    6.81    1.66
   1   2 -24    6.82    2.03
   1  -2 -23    4.39    1.37
  -1   2  23    3.96    1.59
   1   2 -23    6.99    1.95
  -1   2  22   53.53    3.77
   1  -2 -22   54.80    3.54
   1   2 -22   59.44    4.14
  -1   2  22   61.36    3.51
  -1   2  21  153.89    8.17
  -1   2  21  151.16    7.82
   1  -2 -21  143.99    7.90
   1   2 -21  146.73    8.41
   1  -2 -20   24.73    2.67
   1   2 -20   26.80    2.51
  -1   2  20   21.80    2.18
  -1   2  20   22.17    1.86
   1  -2 -20   22.77    1.92
   1   2 -20   23.10    2.39
  -1   2  19   44.62    3.29
   1   2 -19   98.60    4.38
  -1   2  19   80.07    4.59
   1  -2 -19   76.19    4.42
  -1   2  19   30.35    3.58
   1  -2 -19   42.30    3.33
   1   2 -19   92.90    4.41
   1   2 -18  182.01    9.75
   1   2 -18  186.31    9.73
  -1   2  18  180.88    9.83
   1  -2 -18  172.90    9.85
  -1   2  18  177.98    9.54
   1   2 -18  187.90    9.80
  -1   2  18  175.96    9.20
   1  -2 -18  188.65    9.84
   1  -2 -18  178.52    9.30
   1   2 -17  432.61   21.35
  -1   2  17  396.95   21.36
   1   2 -17  454.39   21.35
   1  -2 -17  434.42   21.49
  -1   2  17  426.85   21.12
   1   2 -17  353.96   21.19
  -1   2  17  424.17   20.84
   1  -2 -17  430.51   20.92
   1  -2 -17  444.68   21.43
  -1  -2  16  160.81    8.88
   1   2 -16  170.36    8.93
  -1   2  16  169.21    9.06
   1  -2 -16  170.74    9.15
   1  -2 -16  162.97    9.00
  -1   2  16  164.89    8.50
   1   2 -16  167.49    8.97
   1  -2 -16  166.94    8.56
  -1   2  16  167.22    8.82
  -1   2  15    2.26    0.97
  -1  -2  15    0.98    1.05
  -1   2  15    3.25    1.29
   1  -2 -15    1.40    1.34
   1   2 -15    3.90    1.26
   1  -2 -15    2.03    1.26
  -1  -2  15    1.24    1.07
  -1   2  15    2.33    0.75
   1   2 -15    3.04    1.19
   1  -2 -14   48.23    3.18
  -1  -2  14   43.67    3.00
   1   2 -14   49.63    3.11
  -1   2  14   48.84    3.22
   1  -2 -14   47.27    3.30
  -1  -2  14   48.79    3.06
  -1   2  14   44.16    2.92
   1   2 -14   51.40    3.17
  -1   2  14   45.93    2.69
  -1  -2  13  154.34    7.89
   1  -2 -13  148.84    8.13
  -1  -2  13  144.54    7.84
   1   2 -13  156.89    7.93
  -1   2  13  148.92    8.04
   1  -2 -13  155.02    8.04
   1   2 -13  139.67    7.93
  -1   2  13  147.39    7.54
  -1  -2  12  160.50    8.55
  -1  -2  12  161.33    8.55
   1   2 -12  158.58    8.65
  -1   2  12  169.69    8.29
   1  -2 -12  160.75    8.80
   1  -2 -12  161.47    8.67
   1   2 -12  175.01    8.61
  -1   2  12  161.97    8.72
   1  -2 -11    1.37    1.21
   1  -2 -11    2.07    1.03
   1   2 -11    1.83    0.81
  -1   2  11    1.62    0.56
  -1  -2  11    0.96    0.89
   1   2 -11    0.97    0.93
  -1   2  11    0.82    0.96
  -1   2  10    5.31    1.05
  -1  -2  10    7.59    1.11
   1  -2 -10    6.89    1.17
   1  -2 -10    5.56    1.27
   1  -2 -10    4.96    1.17
   1   2 -10    7.23    1.23
  -1   2  10    5.50    0.71
   1   2  -9   73.78    3.88
   1  -2  -9   61.86    3.95
   1  -2  -9   61.20    3.83
  -1   2   9   58.13    3.39
  -1   2   9   63.94    3.81
   1  -2  -9   62.30    3.81
  -1   2   8  182.14    9.87
   1  -2  -8  198.50    9.91
   1   2  -8  198.94    9.83
   1  -2  -8  196.74    9.97
  -1   2   8  198.37   10.08
   1  -2  -8  194.89   10.04
  -1   2   8  188.97    9.56
   1   2  -8  199.52    9.87
  -1   2   8  190.60    9.55
  -1   2   7  283.02   13.22
  -1   2   7  269.10   13.52
  -1   2   7  250.54   13.20
   1   2  -7  266.08   13.43
   1  -2  -7  266.16   13.51
  -1  -2   7  280.87   13.46
  -1   2   7  287.64   13.74
   1  -2  -7  254.00   13.53
   1   2  -7  276.81   13.48
  -1   2   6   74.26    3.85
  -1  -2   6   76.47    4.08
  -1   2   6   65.46    4.28
   1   2  -6   71.77    4.12
  -1   2   6   74.80    4.15
   1   2  -6   81.68    4.12
   1   2  -6   79.45    4.08
   1  -2  -6   79.71    4.17
   1  -2  -6   77.18    4.20
  -1   2   6   75.96    3.99
  -1   2   5  974.51   48.27
  -1   2   5  959.62   48.13
   1   2  -5 1141.06   48.25
  -1   2   5  959.19   48.01
  -1  -2   5  914.46   48.18
   1   2  -5 1024.32   48.22
   1   2  -5  969.20   48.24
   1  -2  -5 1032.88   48.35
  -1   2   5  957.48   48.31
   1  -2  -5 1039.68   48.29
  -1   2   4  286.57   13.63
  -1   2   4  279.89   13.49
  -1   2   4  265.53   13.65
   1  -2  -4  282.28   13.65
   1   2  -4  291.10   13.60
   1  -2  -4  287.68   13.61
   1  -2  -4  258.63   13.38
  -1  -2   4  281.83   13.56
  -1   2   4  261.04   13.38
   1  -2  -3 1772.67   83.86
  -1   2   3 1787.17   83.97
   1  -2  -3 1774.16   83.94
  -1   2   3 1667.19   83.98
   1   2  -3 1856.00   83.94
   1  -2  -3 1705.20   83.78
  -1  -2   3 1740.11   83.90
  -1   2   3 1628.36   83.78
   1   2  -2  979.60   48.10
   1  -2  -2 1010.15   48.14
   1  -2  -2  958.50   48.02
  -1   2   2  987.81   48.18
  -1   2   2 1042.90   48.23
   1  -2  -2 1006.17   48.08
  -1   2   2 1003.58   48.03
  -1  -2   2  954.07   48.08
  -1  -2   1 2792.84  137.18
  -1   2   1 2951.63  137.29
   1   2  -1 3001.93  137.16
   1  -2  -1 2737.98  137.17
  -1   2   1 2693.82  137.17
   1   2  -1 2855.41  137.20
  -1  -2   0 7122.15  321.14
   1   2   0 6242.39  321.14
  -1   2   0 5594.07  321.21
   1   2   0 5948.81  321.20
  -1   2   0 7362.33  321.22
   1  -2   0 7084.35  321.21
   1   2   0 7025.79  321.16
   1   2   1 1106.52   50.93
   1   2   1 1101.90   50.69
  -1  -2  -1 1101.57   50.68
   1   2   1 1076.92   50.76
   1  -2   1 1043.08   50.73
  -1  -2  -1 1020.50   50.60
  -1   2  -1  959.30   50.72
   1   2   1 1002.92   50.61
   1   2   2    0.63    0.35
   1   2   2    0.46    0.61
  -1  -2  -2    0.77    0.34
  -1  -2  -2    0.98    0.59
   1  -2   2    1.08    0.64
  -1   2  -2    0.11    0.61
  -1  -2  -2    0.66    0.53
   1   2   2    0.67    0.54
   1   2   2    1.04    0.87
  -1  -2  -2    0.53    0.31
   1  -2   3  194.75    9.93
  -1  -2  -3  203.98   10.13
   1   2   3  190.50   10.13
  -1  -2  -3  219.34    9.94
  -1  -2  -3  214.96   10.02
   1   2   3  191.60    9.69
  -1   2  -3  193.47    9.97
  -1  -2  -3  198.54    9.69
   1   2   3  205.51    9.92
  -1  -2  -4   55.53    3.02
   1   2   4   55.23    3.02
  -1   2  -4   52.64    3.06
   1   2   4   54.88    2.80
  -1  -2  -4   59.39    3.11
   1  -2   4   51.06    3.00
  -1  -2  -4   52.36    3.25
   1   2   5   87.65    4.38
  -1  -2  -5   88.36    4.60
  -1  -2  -5   88.38    4.67
   1  -2   5   81.70    4.57
  -1   2  -5   88.08    4.64
   1   2   5   84.13    4.58
  -1  -2  -6    4.29    0.84
   1   2   6    3.93    0.84
  -1   2  -6    4.27    0.89
  -1  -2  -6    4.29    0.83
   1   2   7    5.95    0.97
  -1   2  -7    5.73    0.99
  -1  -2  -7    5.45    0.97
   1   2   8   89.41    4.68
   1   2   8   80.97    4.17
  -1  -2  -8   91.09    4.66
  -1   2  -8   88.65    4.68
   1   2   9  106.68    5.64
   1   2   9  106.94    5.42
   1   2   9  115.19    5.94
  -1  -2  -9  114.08    5.91
  -1   2  -9  113.22    5.98
  -1   2 -10  188.36    9.61
   1  -2  10  184.93    9.49
  -1  -2 -10  193.34    9.77
  -1   2 -10  189.17    9.55
   1   2  10  193.82    9.60
  -1  -2 -10  184.50    9.53
   1   2  10  183.10    9.30
   1   2  10  183.78    9.08
   1  -2  10  167.00    9.40
  -1  -2 -11   -0.43    0.48
   1  -2  11    0.45    0.90
  -1  -2 -11   -0.95    1.10
  -1   2 -11   -0.05    0.88
   1   2  11    0.32    0.44
   1   2  11    0.96    1.01
  -1  -2 -11   -0.46    0.91
   1   2  11   -0.52    0.67
   1  -2  11   -0.58    0.95
  -1  -2 -12    1.48    0.62
   1  -2  12    2.17    1.07
  -1  -2 -12    2.64    1.31
   1   2  12    1.23    0.52
   1   2  12    1.04    1.07
  -1  -2 -12    2.06    0.99
   1   2  12    1.11    0.73
  -1  -2 -13   12.58    1.03
   1  -2  13   13.03    1.52
  -1  -2 -13   14.61    1.83
  -1   2 -13   12.26    1.46
   1   2  13   14.09    1.59
  -1  -2 -13   12.95    1.59
   1   2  13   13.57    1.29
  -1   2 -13   13.52    1.47
   1  -2  13   13.63    1.48
   1   2  13   13.39    1.03
  -1  -2 -14   86.91    4.50
   1  -2  14   82.39    4.90
  -1  -2 -14   88.63    5.25
  -1   2 -14   87.58    5.00
   1   2  14   81.91    5.03
  -1  -2 -14   86.28    5.03
  -1   2 -14   90.67    5.05
   1   2  14   90.29    4.76
   1  -2  14   79.63    4.80
   1   2  14   85.09    4.48
  -1  -2 -15   51.96    2.94
   1  -2  15   53.75    3.42
  -1  -2 -15   55.63    3.74
   1   2  15   52.78    2.93
   1  -2  15   46.03    3.27
  -1   2 -15   54.15    3.53
  -1  -2 -15   55.03    3.53
  -1   2 -15   52.55    3.46
  -1   2 -15   53.50    3.52
   1   2  15   52.50    3.20
  -1   2 -16   11.14    1.90
   1   2  16   11.48    1.47
  -1   2 -16   12.30    1.75
  -1  -2 -16   13.77    2.18
  -1   2 -16   11.37    1.66
  -1  -2 -16   11.21    1.27
  -1  -2 -16   16.22    1.90
   1   2  16   12.52    1.25
   1   2  17  260.08   13.50
  -1   2 -17  278.44   13.88
  -1  -2 -17  259.84   13.97
  -1  -2 -17  271.78   13.85
  -1  -2 -17  259.33   13.27
  -1   2 -17  274.77   13.84
   1   2  17  271.00   13.23
  -1   2 -17  247.99   13.74
  -1   2 -18    0.42    1.60
  -1  -2 -18    1.25    0.91
  -1   2 -18    2.57    1.59
   1   2  18    2.75    1.21
  -1  -2 -18    2.60    1.82
  -1  -2 -18    2.34    1.47
   1   2  18    1.46    0.94
  -1   2 -18    0.49    1.48
  -1   2 -19   76.96    4.85
  -1   2 -19   75.55    4.85
   1   2  19   72.79    4.47
  -1  -2 -19   76.65    5.10
  -1  -2 -19   75.44    4.26
   1   2  19   78.68    4.21
   1   2  20  106.66    5.50
  -1  -2 -20   98.11    5.53
  -1   2 -20  100.50    6.08
  -1  -2 -21    4.48    1.16
  -1   2 -21    6.67    1.82
  -1   2 -22   32.61    2.92
  -1  -2 -22   29.91    2.25
  -1  -2 -23    2.68    1.18
  -1   2 -23    2.17    1.74
  -1  -2 -24    2.09    1.15
  -1   2 -24    5.07    2.00
  -1   2 -25   10.30    2.21
  -1   2 -26    3.75    2.01
  -1   2 -27   12.41    2.39
  -1   2 -28    0.10    2.09
   1   3 -27    8.65    2.39
   1   3 -26    0.83    1.97
   1  -3 -26    0.85    2.22
  -1   3  25   26.60    2.56
   1  -3 -25   24.98    3.13
   1   3 -25   25.93    3.03
   1   3 -24   22.95    2.78
   1  -3 -24   23.72    2.92
  -1   3  24   22.02    2.32
   1   3 -23    2.84    2.01
   1  -3 -23    3.25    2.09
  -1   3  23    2.82    1.58
   1   3 -22    1.63    1.69
  -1   3  22    1.24    1.40
   1  -3 -22    1.04    1.82
   1   3 -21  148.00    8.54
  -1   3  21  146.85    8.55
  -1   3  21  152.76    8.14
   1  -3 -21  146.28    8.65
   1  -3 -20   14.55    2.34
  -1   3  20   15.03    2.33
   1   3 -20   14.55    2.17
  -1   3  20   14.79    1.87
  -1   3  20   15.66    1.43
   1  -3 -19    3.34    1.67
   1   3 -19    7.35    1.78
  -1   3  19    4.95    0.99
   1   3 -19    5.67    1.71
  -1   3  19    3.26    1.36
  -1   3  19    5.83    1.78
   1   3 -18    7.48    1.73
  -1   3  18    5.69    0.96
  -1   3  18    6.86    1.37
  -1   3  18    7.05    1.83
   1   3 -18    6.28    1.57
   1  -3 -18    3.17    1.65
   1   3 -17    6.23    1.65
  -1   3  17    5.51    1.29
   1  -3 -17    5.75    1.57
   1  -3 -17    6.30    1.66
   1   3 -17    5.04    1.53
  -1   3  17    5.76    0.90
  -1   3  17    7.00    1.68
   1   3 -17    4.57    1.49
   1  -3 -17    3.85    1.80
  -1   3  17    3.87    0.90
  -1   3  16  141.04    7.34
   1  -3 -16  150.31    7.97
   1  -3 -16  143.43    8.14
  -1   3  16  140.17    7.64
   1   3 -16  155.21    8.01
   1   3 -16  149.46    8.03
  -1   3  16  138.29    7.28
   1   3 -16  142.26    7.82
  -1   3  16  143.20    8.04
   1  -3 -16  146.43    8.13
  -1   3  15   20.67    1.53
   1  -3 -15   20.31    2.18
   1  -3 -15   25.27    2.46
   1   3 -15   22.06    2.21
  -1   3  15   20.48    1.48
  -1   3  15   21.36    2.21
   1   3 -15   24.79    2.11
   1  -3 -15   22.19    2.20
   1  -3 -14  420.99   21.10
  -1   3  14  408.72   20.55
   1  -3 -14  389.86   21.18
   1  -3 -14  418.61   21.32
  -1   3  14  416.46   20.51
  -1   3  14  420.93   21.19
   1   3 -14  444.62   21.00
   1   3 -14  438.80   21.13
  -1   3  13    1.53    1.27
   1  -3 -13    1.50    1.15
   1  -3 -13    2.06    1.33
  -1   3  13    1.28    0.58
   1  -3 -13    2.24    1.37
  -1   3  13    2.54    0.61
   1   3 -13    1.68    1.14
   1  -3 -12   33.86    2.50
   1  -3 -12   31.15    2.52
  -1   3  12   29.84    1.78
  -1   3  12   29.18    1.79
  -1   3  12   32.63    2.50
   1   3 -12   35.60    2.42
  -1  -3  12   30.42    2.29
  -1   3  11    8.73    0.77
  -1   3  11    6.82    0.73
  -1   3  11    6.17    1.29
  -1   3  11    8.32    1.06
   1  -3 -11    7.68    1.30
  -1  -3  11   10.00    1.33
   1   3 -11    8.64    1.29
   1  -3 -11    6.25    1.27
   1   3 -11    9.35    1.33
  -1   3  10   91.02    5.15
  -1   3  10   82.69    4.55
  -1  -3  10   89.44    4.72
  -1   3  10   82.51    4.28
   1   3 -10   88.83    4.82
  -1   3  10   77.19    4.28
   1   3 -10   87.13    4.79
   1   3 -10   89.95    4.80
   1  -3 -10   89.15    4.85
   1  -3 -10   86.26    4.91
  -1   3  10   80.01    4.82
  -1   3   9  339.08   15.35
   1  -3  -9  273.36   15.78
   1   3  -9  309.32   15.83
  -1   3   9  326.06   16.14
  -1   3   9  333.48   15.91
  -1   3   9  267.44   15.30
   1   3  -9  281.43   15.67
  -1  -3   9  307.89   15.67
   1  -3  -9  316.42   15.78
   1   3  -9  314.64   15.73
   1  -3  -8  226.40   11.73
   1   3  -8  243.08   11.67
  -1  -3   8  230.13   11.55
  -1   3   8  215.81   11.64
  -1   3   8  223.41   11.24
   1   3  -8  238.87   11.61
   1  -3  -8  244.57   11.69
  -1   3   8  214.27   11.19
   1   3  -8  244.48   11.62
  -1   3   8  229.75   11.40
   1   3  -7  245.06   10.42
   1   3  -7  219.66   10.30
  -1   3   7  232.14   10.14
  -1   3   7  175.10   10.26
   1   3  -7  180.29   10.20
   1  -3  -7  148.53   10.15
   1  -3  -7  145.12   10.22
  -1  -3   7  229.75   10.28
  -1   3   7  222.08    9.93
  -1   3   6   72.78    4.06
   1   3  -6   70.64    3.96
   1  -3  -6   75.30    4.12
  -1   3   6   69.51    4.11
  -1  -3   6   77.89    4.00
  -1   3   6   65.90    3.64
   1   3  -6   76.34    4.02
   1  -3  -6   67.62    3.65
   1  -3  -6   73.02    4.01
   1  -3  -5   32.71    1.79
  -1   3   5   31.21    2.13
   1  -3  -5   34.56    2.13
   1  -3  -5   33.67    2.24
  -1  -3   5   32.06    2.09
  -1   3   5   28.89    2.17
  -1   3   5   29.82    1.78
   1   3  -5   27.07    2.06
   1  -3  -4  483.01   24.05
   1  -3  -4  475.00   23.93
  -1   3   4  513.21   24.26
  -1   3   4  508.57   23.96
   1  -3  -4  515.86   24.18
  -1   3   4  450.01   24.22
  -1  -3   4  496.81   24.10
   1   3  -4  477.95   24.15
   1   3  -3    1.29    0.80
   1  -3  -3    0.71    0.70
  -1  -3   3    0.81    0.74
  -1   3   3    1.88    0.61
   1  -3  -3    2.59    0.62
  -1   3   3    0.93    0.99
  -1   3   3    1.52    0.84
   1  -3  -3    1.18    0.64
   1  -3  -2  447.37   21.51
  -1   3   2  439.39   21.68
  -1   3   2  453.83   21.65
   1  -3  -2  462.82   21.44
   1   3  -2  448.90   21.47
   1   3  -2  435.98   21.53
  -1  -3   2  400.17   21.46
  -1   3   2  417.62   21.43
  -1   3   1  117.68    6.23
   1   3  -1  130.12    6.13
   1  -3  -1  118.59    6.09
  -1   3   1  119.89    6.29
   1   3  -1  112.65    6.11
  -1  -3   1  114.07    6.07
  -1   3   1  120.95    6.11
   1   3   0  282.35   15.56
   1  -3   0  338.36   15.62
  -1   3   0  373.29   15.68
   1   3   0  343.58   15.60
  -1  -3   0  330.59   15.55
   1   3   0  286.29   15.66
  -1   3   0  255.65   15.63
   1   3   1   65.78    3.64
   1   3   1   67.92    4.02
  -1  -3  -1   68.31    3.59
  -1   3  -1   61.39    3.69
   1   3   1   62.11    3.54
  -1   3  -1   61.57    3.67
   1   3   1   74.83    3.81
   1  -3   1   69.16    3.66
  -1  -3  -1   74.97    3.56
   1   3   2   25.07    1.65
   1  -3   2   28.02    1.76
   1   3   2   25.95    2.06
  -1  -3  -2   25.04    1.45
  -1  -3  -2   25.02    1.61
   1   3   2   24.71    1.79
  -1  -3  -2   23.68    1.47
  -1   3  -2   23.60    1.70
   1   3   2   21.78    1.46
   1   3   3   15.45    1.33
  -1  -3  -3   19.35    1.35
   1  -3   3   18.17    1.39
   1   3   3   20.07    1.80
  -1  -3  -3   17.37    1.13
  -1  -3  -3   17.32    1.07
   1   3   3   16.27    1.49
  -1   3  -3   16.56    1.43
   1   3   3   16.38    1.09
   1  -3   4   13.66    1.28
  -1  -3  -4   13.97    0.86
  -1  -3  -4   14.18    1.21
  -1   3  -4   12.71    1.28
   1   3   4   12.22    0.87
   1   3   4   12.91    1.20
   1   3   4   15.40    1.66
  -1  -3  -4   14.90    1.33
   1   3   4   13.71    1.36
  -1  -3  -5   23.56    0.83
   1   3   5    1.55    0.94
  -1  -3  -5    7.56    1.18
  -1  -3  -5   27.45    2.21
   1   3   5    5.54    1.64
  -1   3  -5   39.17    1.84
   1   3   5    2.47    0.59
   1  -3   6   15.21    1.46
  -1  -3  -6   18.52    1.58
  -1  -3  -6   20.23    1.50
  -1   3  -6   16.10    1.47
   1   3   6   13.63    1.76
   1   3   6   19.68    1.50
   1   3   7  391.61   18.07
  -1  -3  -7  376.45   18.31
  -1   3  -7  324.10   18.05
  -1  -3  -7  275.92   17.90
  -1   3  -7  435.79   18.19
   1   3   7  444.91   17.78
  -1  -3  -7  236.37   17.90
   1  -3   7  426.37   18.07
  -1   3  -8   94.01    5.17
  -1  -3  -8   99.16    5.13
  -1   3  -8   88.43    5.10
   1   3   8   91.28    4.75
   1  -3   8   86.46    5.00
   1   3   8   95.98    5.12
  -1  -3  -8   89.90    5.17
  -1   3  -9  241.23   13.62
   1  -3   9  259.98   13.54
  -1  -3  -9  288.89   13.66
   1   3   9  275.54   13.66
   1   3   9  279.22   13.32
  -1  -3  -9  255.39   13.70
  -1  -3 -10   10.12    1.31
  -1   3 -10    9.34    1.33
   1   3  10    8.31    0.90
   1   3  10    8.33    1.35
  -1  -3 -10    6.96    1.30
  -1   3 -10    7.46    1.35
   1  -3  10    7.25    1.24
  -1   3 -11   12.12    1.45
   1   3  11   10.84    1.07
   1   3  11   11.27    1.48
  -1  -3 -11   10.25    1.56
  -1  -3 -11   11.94    1.44
  -1   3 -11    9.20    1.51
   1   3  12    1.91    0.36
  -1  -3 -12   14.35    2.08
   1   3  12    2.57    1.28
  -1   3 -12   30.39    2.08
  -1  -3 -12   10.27    1.96
   1   3  12    1.62    0.35
  -1  -3 -12   24.26    2.21
   1   3  12    2.40    0.87
  -1   3 -12   36.57    2.06
  -1   3 -13  163.69    8.65
   1   3  13  173.72    8.30
  -1  -3 -13  179.48    9.04
   1   3  13  150.54    7.90
   1   3  13  159.44    7.89
  -1  -3 -13  175.51    8.69
   1   3  13  182.25    8.77
  -1  -3 -13  169.27    8.81
   1   3  14  121.49    6.23
  -1  -3 -14  109.59    6.55
  -1  -3 -14  121.96    6.93
   1   3  14  116.05    5.85
  -1  -3 -14  107.31    6.68
   1   3  14  119.09    6.67
  -1   3 -14  121.22    6.67
   1   3  14  117.78    5.83
  -1   3 -15    0.93    1.24
   1   3  15    1.88    0.58
  -1  -3 -15    1.91    1.37
  -1  -3 -15    1.60    1.39
   1   3  15    2.00    0.55
   1   3  15    2.65    1.03
  -1  -3 -15    3.68    1.70
   1   3  15    2.57    1.36
   1   3  16  108.54    5.57
   1   3  16  110.35    5.63
   1   3  16  114.91    6.48
  -1  -3 -16  114.38    6.39
   1   3  16  110.60    5.97
  -1  -3 -16  111.59    6.70
  -1   3 -16  105.40    6.37
   1   3  17   15.34    1.16
  -1  -3 -17   16.70    2.08
   1   3  17   15.83    1.65
  -1   3 -17   12.94    1.95
   1   3  17   16.53    2.13
  -1   3 -17   14.42    2.08
   1   3  18  151.67    7.65
  -1   3 -18  146.61    8.43
   1   3  18  157.10    8.09
  -1   3 -18  149.88    8.48
   1   3  19    5.63    0.96
   1   3  19    5.48    1.38
   1   3  20    1.02    1.24
  -1   3 -20    1.45    1.59
  -1   3 -21    5.76    1.88
  -1   3 -22   31.39    3.08
  -1   3 -23    7.69    2.25
  -1   3 -24    6.94    2.14
  -1   3 -25    1.33    1.92
  -1   3 -26   17.68    2.73
   1   4 -24    3.84    2.15
   1  -4 -24   -1.16    2.13
  -1   4  24   -0.19    1.50
   1   4 -23    2.78    1.98
   1  -4 -23    3.24    2.23
  -1   4  23    3.90    1.57
   1   4 -22   21.20    2.71
   1  -4 -22   17.98    2.67
  -1   4  22   25.02    2.30
   1  -4 -21   30.67    3.25
  -1   4  21   34.72    3.33
   1   4 -21   33.90    3.22
  -1   4  21   35.58    2.76
  -1   4  21   36.50    2.76
   1  -4 -20   57.86    4.39
  -1   4  20   56.15    3.78
  -1   4  20   62.71    3.87
  -1   4  20   62.95    4.40
   1   4 -20   58.03    4.27
  -1   4  19    2.01    0.70
  -1   4  19    3.44    1.36
  -1   4  19    3.69    1.28
   1   4 -19    2.49    1.58
  -1   4  19    3.08    1.82
   1  -4 -19    1.70    1.77
  -1   4  18    1.70    1.67
  -1   4  18    2.85    1.24
   1  -4 -18    0.64    1.65
  -1   4  18    3.12    0.69
  -1   4  18    2.87    1.16
   1   4 -18    1.66    1.41
  -1   4  18    2.70    0.71
  -1   4  17   45.24    2.97
  -1   4  17   40.87    2.36
  -1   4  17   49.25    3.54
   1   4 -17   49.62    3.22
  -1   4  17   40.61    2.36
  -1   4  17   51.03    2.99
   1  -4 -17   46.25    3.52
  -1   4  16    4.01    1.65
  -1   4  16    3.33    0.65
   1  -4 -16    4.39    1.69
   1   4 -16    3.53    1.37
   1  -4 -16    1.66    1.53
  -1   4  16    7.06    1.26
  -1   4  16    2.76    0.66
   1   4 -15    2.28    1.52
  -1   4  15    1.87    1.55
   1   4 -15    1.90    1.46
   1  -4 -15    2.45    1.49
  -1   4  15    1.30    0.52
  -1   4  15    0.16    0.56
   1  -4 -15    1.76    1.50
  -1   4  15    1.02    0.98
   1   4 -14   31.58    2.59
   1  -4 -14   32.68    2.62
  -1   4  14   33.26    2.72
   1  -4 -14   30.41    2.63
   1   4 -14   26.95    2.48
  -1   4  14   26.32    1.64
  -1   4  14   28.35    1.64
  -1   4  14   31.79    2.15
  -1   4  13   29.31    2.06
   1   4 -13   31.38    2.55
   1  -4 -13   37.02    2.63
  -1   4  13   31.84    2.58
   1   4 -13   32.68    2.53
  -1   4  13   25.37    1.64
   1   4 -13   32.62    2.55
  -1   4  13   28.06    1.63
   1  -4 -13   30.84    2.63
  -1   4  12   11.05    1.26
  -1   4  12    8.99    0.87
   1   4 -12   29.46    2.12
  -1   4  12    9.84    0.89
  -1   4  12   11.08    1.80
   1   4 -12   25.70    2.04
   1  -4 -12   15.26    1.90
   1  -4 -12   18.86    2.03
   1   4 -12   25.89    2.04
   1   4 -11    3.37    1.32
   1   4 -11    2.06    1.28
  -1   4  11    2.19    0.53
   1   4 -11    2.49    1.26
   1  -4 -11    0.96    1.16
  -1   4  11    1.21    1.64
   1  -4 -11    2.33    1.23
  -1   4  11    1.69    0.81
  -1   4  11    2.11    0.54
  -1   4  11    3.76    1.37
  -1  -4  10    5.71    1.30
   1   4 -10    6.28    1.28
  -1   4  10    6.01    0.93
   1   4 -10    6.81    1.41
  -1   4  10    6.60    0.70
   1   4 -10    5.38    1.32
  -1   4  10    6.26    0.69
   1  -4 -10    6.02    1.31
   1  -4 -10    4.63    1.31
  -1   4  10    7.21    1.38
   1   4  -9   47.24    3.00
  -1   4   9   45.87    3.06
   1   4  -9   45.97    2.99
   1  -4  -9   45.40    2.99
   1   4  -9   45.49    3.05
  -1  -4   9   44.52    2.92
  -1   4   9   41.74    2.42
   1  -4  -9   46.71    3.11
  -1   4   8   19.23    1.90
   1   4  -8   19.20    1.79
   1  -4  -8   21.22    1.82
   1   4  -8   22.66    1.86
  -1   4   8   20.49    1.33
   1   4  -8   20.13    1.86
  -1  -4   8   22.87    1.85
   1  -4  -8   21.31    1.91
  -1  -4   7   12.46    1.36
   1   4  -7   10.65    1.32
   1  -4  -7   12.25    0.97
   1   4  -7   13.00    1.45
  -1   4   7   12.16    1.50
  -1   4   7   12.84    1.67
   1  -4  -7   11.89    1.40
   1   4  -7   12.12    1.42
  -1   4   7   11.00    0.94
   1  -4  -6    3.17    0.98
  -1   4   6    3.15    1.04
  -1   4   6    1.56    1.16
  -1   4   6    2.81    0.63
  -1  -4   6    1.32    0.90
  -1   4   6    2.38    1.47
   1   4  -6    2.48    0.97
   1  -4  -6    2.40    0.62
   1  -4  -5   25.79    1.74
  -1   4   5   24.64    1.99
   1  -4  -5   22.38    1.56
  -1   4   5   26.10    2.13
   1   4  -5   29.11    2.06
  -1   4   5   23.68    1.58
  -1  -4   5   28.92    1.95
   1  -4  -5   23.41    1.87
  -1   4   5   27.96    2.56
  -1   4   4  167.51    8.28
   1   4  -4  164.90    8.39
   1  -4  -4  157.68    8.45
   1  -4  -4  161.53    8.37
  -1   4   4  158.95    8.97
  -1   4   4  164.77    8.60
  -1   4   4  159.94    8.65
   1   4  -4  159.53    8.51
   1  -4  -4  167.32    8.25
  -1  -4   4  164.59    8.41
   1   4  -3  806.92   38.08
   1   4  -3  785.07   37.98
  -1   4   3  763.70   38.22
  -1  -4   3  802.57   37.97
   1  -4  -3  755.40   37.94
  -1   4   3  770.14   38.14
  -1   4   3  792.32   37.89
   1  -4  -3  739.38   37.84
   1   4  -2  436.44   20.87
  -1   4   2  412.09   21.04
  -1  -4   2  431.59   20.78
   1  -4  -2  407.09   20.80
   1  -4  -2  422.77   20.71
  -1   4   2  439.22   20.76
  -1   4   2  411.58   20.99
   1   4  -2  397.93   20.78
  -1   4   1  540.10   28.58
   1   4  -1  570.04   28.73
  -1   4   1  604.04   28.88
  -1   4   1  552.83   28.74
   1   4  -1  590.52   28.64
  -1  -4   1  613.57   28.58
   1   4  -1  582.41   28.63
   1  -4  -1  602.73   28.57
  -1   4   0   97.70    4.62
   1   4   0   75.22    4.51
  -1   4   0   66.65    4.58
   1   4   0   75.39    4.64
   1   4   0   95.76    5.12
  -1  -4   0   82.42    4.43
   1   4   0   91.42    4.51
   1  -4   0   87.59    4.52
  -1   4  -1  213.36   11.11
  -1  -4  -1  208.99   10.91
   1  -4   1  216.08   11.04
   1   4   1  225.35   11.10
   1   4   1  234.99   11.59
  -1   4  -1  216.93   11.21
   1   4   1  220.40   11.22
   1   4   1  223.97   10.97
  -1   4  -2    3.29    1.40
   1   4   2   48.64    1.86
   1   4   2   11.36    1.99
  -1  -4  -2   13.01    1.32
   1   4   2   10.51    1.67
   1  -4   2   43.34    2.12
   1   4   2   16.60    2.18
  -1   4  -2    1.19    1.26
  -1  -4  -3   56.80    3.08
   1   4   3   59.23    3.30
  -1   4  -3   64.74    3.41
  -1  -4  -3   58.68    3.20
   1  -4   3   54.77    3.27
   1   4   3   62.12    3.86
  -1  -4  -3   50.45    2.98
   1   4   3   51.71    3.04
   1   4   3   58.84    3.45
  -1  -4  -4   35.38    2.14
   1   4   4   33.24    2.38
   1   4   4   36.15    2.09
  -1  -4  -4   37.81    2.35
   1  -4   4   44.53    2.53
   1   4   4   33.43    2.91
   1   4   4   37.38    2.58
  -1  -4  -4   37.56    2.06
  -1   4  -4   36.25    2.49
   1   4   5   16.60    1.49
   1  -4   5   16.38    1.52
   1   4   5   14.89    1.08
  -1   4  -5   17.34    1.61
  -1  -4  -5   16.66    1.05
   1   4   5   15.02    1.95
  -1  -4  -5   15.40    1.41
  -1  -4  -6    0.97    0.40
  -1  -4  -6    1.07    0.87
   1   4   6    0.60    1.42
  -1  -4  -6    0.30    0.90
   1   4   6    1.17    0.91
  -1   4  -6    0.53    1.01
   1   4   6    0.75    0.43
   1  -4   6    0.17    0.96
  -1   4  -7  370.96   16.22
   1   4   7  325.95   16.05
  -1   4  -7  278.64   16.05
  -1  -4  -7  249.22   15.85
   1   4   7  371.31   16.67
  -1  -4  -7  233.07   15.95
   1  -4   7  369.02   16.09
   1   4   7  334.47   15.47
   1   4   8   45.50    3.00
  -1   4  -8   43.42    3.09
  -1  -4  -8   49.88    3.00
   1   4   8   39.06    3.32
  -1   4  -8   50.24    3.15
  -1  -4  -8   39.91    3.05
   1  -4   8   47.86    3.01
  -1   4  -9   49.53    3.42
   1  -4   9   52.92    3.31
  -1   4  -9   53.10    3.48
   1   4   9   54.42    3.39
  -1  -4  -9   50.80    3.47
  -1  -4  -9   51.37    3.32
  -1  -4 -10   53.65    3.51
   1   4  10   59.23    3.63
  -1   4 -10   51.60    3.60
  -1  -4 -10   57.43    3.70
  -1   4 -10   55.65    3.67
  -1   4 -11   72.49    4.67
  -1  -4 -11   80.02    4.59
   1   4  11   84.79    4.69
   1   4  11   71.46    4.09
  -1   4 -11   81.16    4.64
  -1   4 -11   76.86    4.70
  -1  -4 -11   74.36    4.70
  -1   4 -12   36.22    2.78
  -1  -4 -12   30.42    2.58
   1   4  12   27.86    2.57
  -1  -4 -12   35.99    2.70
  -1   4 -12   43.73    2.85
   1   4  12   22.15    1.90
  -1   4 -12   44.27    2.78
  -1   4 -13   44.32    3.33
  -1  -4 -13   44.86    3.12
   1   4  13   44.11    3.17
  -1  -4 -13   41.82    3.13
  -1   4 -13   34.85    3.09
   1   4  13   40.80    2.58
  -1   4 -13   43.74    3.15
   1   4  13   42.52    2.56
  -1  -4 -14   21.27    2.33
   1   4  14   35.62    2.65
  -1   4 -14   23.57    2.53
  -1  -4 -14   17.28    2.38
   1   4  14   28.60    1.96
   1   4  14   33.49    2.01
   1   4  15   70.62    4.47
  -1  -4 -15   67.60    4.30
   1   4  15   63.48    3.80
   1   4  15   66.98    3.82
  -1  -4 -15   63.99    4.44
   1   4  16  291.16   14.97
   1   4  16  306.36   15.02
   1   4  16  314.80   15.58
  -1  -4 -16  276.52   15.56
   1   4  17   65.60    3.98
  -1  -4 -17   69.86    4.68
   1   4  17   71.06    4.05
   1   4  17   67.76    4.62
   1   4  18    4.93    1.22
  -1   4 -18    3.43    1.70
  -1  -4 -18    6.23    1.88
   1   4  18    4.44    1.21
   1   4  18    7.00    2.00
  -1   4 -19    5.71    1.84
  -1  -4 -19    3.42    1.78
   1   4  19    4.89    1.28
  -1   4 -20    7.46    2.07
  -1  -4 -20    4.08    1.97
   1   4  20    4.07    1.27
  -1   4 -21    1.45    1.81
  -1  -4 -21    1.18    1.98
   1   4  21    2.14    1.35
  -1   4 -22    7.71    2.09
  -1  -4 -22    6.58    2.26
  -1   4 -23    1.13    1.96
  -1  -4 -23   -0.70    2.10
  -1   4 -24    8.97    2.44
  -1  -4 -24    5.94    2.45
   1  -5 -22   15.65    2.66
   1  -5 -21    5.98    2.13
  -1   5  20    8.24    2.25
   1  -5 -20    7.39    2.08
  -1   5  19    2.63    1.39
  -1   5  19    8.97    2.30
   1  -5 -19    5.33    2.14
   1  -5 -18    0.59    1.70
  -1   5  18    1.99    1.26
  -1   5  18    1.67    1.92
   1   5 -18    2.60    1.68
   1   5 -18    0.13    1.45
   1   5 -17    8.48    1.65
   1   5 -17   10.53    1.99
  -1   5  17    7.30    1.28
   1  -5 -17    8.78    2.06
  -1   5  17   10.34    2.14
   1   5 -16    3.00    1.62
  -1   5  16    1.81    1.01
   1  -5 -16    2.29    1.68
  -1   5  16    2.59    1.75
   1   5 -15    1.80    1.57
  -1   5  15    1.96    1.02
   1  -5 -15    1.40    1.65
  -1   5  15    4.87    1.82
  -1   5  14   54.18    3.54
   1   5 -14   58.07    3.59
   1   5 -13   -1.15    1.55
   1  -5 -13    1.72    1.40
   1  -5 -13   -1.31    1.60
   1   5 -13    1.55    1.52
  -1   5  13    0.68    0.36
  -1   5  13    0.99    0.38
  -1   5  13    1.43    1.63
   1   5 -12    8.79    1.67
   1   5 -12   11.30    1.70
   1  -5 -12    9.92    1.86
   1   5 -12   14.08    1.94
  -1   5  12    5.33    0.66
  -1   5  12    4.93    0.67
  -1   5  12    8.10    1.75
   1  -5 -12    9.76    1.73
  -1   5  11    1.90    0.62
   1   5 -11    2.23    1.43
  -1   5  11    1.28    0.59
   1   5 -11    3.43    1.52
   1   5 -11    2.64    1.47
  -1   5  11    4.36    1.59
   1  -5 -11    1.03    1.34
  -1   5  10    1.18    0.62
  -1   5  10    1.07    0.64
   1   5 -10    0.94    1.37
   1  -5 -10    1.68    1.30
   1   5 -10    2.91    1.42
   1   5 -10    3.08    1.40
  -1   5  10    1.21    1.45
  -1   5   9   72.32    3.63
   1   5  -9   29.34    2.89
  -1   5   9   66.58    4.39
   1  -5  -9   42.99    3.11
   1   5  -9   36.73    2.97
   1   5  -9   49.01    3.36
  -1   5   9   40.94    2.45
   1   5  -8    1.77    1.30
  -1   5   8    2.40    2.00
   1   5  -8    4.16    1.34
  -1   5   8    0.93    1.36
  -1   5   8    2.98    0.79
   1  -5  -8    1.97    1.23
   1   5  -8    3.84    1.28
  -1   5   7   26.01    2.38
  -1   5   7   28.03    1.84
  -1  -5   7   28.21    2.23
  -1   5   7   33.28    3.15
   1   5  -7   33.84    2.45
   1  -5  -7   27.82    1.82
   1   5  -7   33.20    2.29
   1  -5  -7   21.00    2.12
  -1   5   6    1.58    1.28
   1   5  -6    0.80    1.02
   1  -5  -6    0.56    1.05
  -1  -5   6    0.31    1.11
  -1   5   6   -0.39    1.77
  -1   5   6    1.23    0.78
   1   5  -6    1.33    1.13
   1  -5  -6    0.39    0.69
   1   5  -5    4.59    1.29
  -1   5   5    5.21    0.90
  -1   5   5    4.31    1.53
   1  -5  -5    5.59    0.92
  -1   5   5    4.45    1.38
   1   5  -5    6.19    1.17
  -1   5   5    5.86    1.95
  -1  -5   5    4.91    1.22
   1  -5  -5    4.89    0.98
  -1   5   4   50.89    2.86
   1   5  -4   44.10    3.00
   1   5  -4   50.25    3.15
   1  -5  -4   46.80    2.79
  -1   5   4   47.19    3.23
  -1   5   4   50.83    3.82
   1  -5  -4   44.78    2.91
  -1   5   4   45.86    3.33
  -1  -5   4   48.39    3.02
   1  -5  -3   -0.08    0.81
  -1   5   3    0.49    1.28
   1   5  -3   -0.08    0.97
  -1   5   3    2.10    1.26
   1  -5  -3    0.64    0.83
  -1   5   3   -1.20    1.69
  -1   5   3    0.74    0.85
   1   5  -3   -0.70    0.98
  -1  -5   3    0.77    1.01
   1  -5  -2   11.25    1.31
  -1  -5   2   12.06    1.33
   1   5  -2   12.80    1.59
  -1   5   2    9.30    1.61
  -1   5   2    8.88    1.57
   1  -5  -2   11.94    1.28
   1   5  -2   12.12    1.38
   1   5  -2   13.84    1.45
  -1   5   2   13.16    1.31
   1   5  -1   10.72    1.55
  -1   5   1   11.41    1.71
   1   5  -1   11.13    2.00
   1   5  -1   11.18    1.40
  -1   5   1    9.08    1.51
  -1  -5   1    9.76    1.19
   1  -5  -1   10.10    1.22
   1  -5  -1   10.20    1.27
   1   5  -1   12.45    1.37
  -1   5   1   10.74    1.31
  -1   5   0    1.52    1.21
   1   5   0    2.83    1.27
   1   5   0    2.72    1.71
  -1   5   0    2.05    1.15
   1   5   0    2.94    1.05
  -1  -5   0    3.86    0.93
   1  -5   0    3.26    1.01
   1   5   0    2.11    0.91
  -1   5   0    1.97    0.98
   1  -5   1   -0.15    0.94
  -1  -5  -1   -0.84    0.79
  -1   5  -1   -0.22    0.97
   1   5   1   -0.21    0.82
  -1   5  -1   -0.72    1.09
   1   5   1    0.68    1.67
   1   5   1   -0.50    1.17
  -1  -5  -1    0.03    0.74
   1   5   1   -0.30    0.91
   1   5   2   12.96    1.80
   1   5   2   14.20    1.60
   1   5   2   29.09    2.64
  -1   5  -2    6.11    1.46
  -1   5  -2    5.93    1.35
   1   5   2   12.96    1.36
   1  -5   2   16.18    1.54
  -1  -5  -2   26.50    1.40
  -1  -5  -2    9.73    1.18
   1   5   3    0.86    1.01
  -1  -5  -3    0.12    0.68
   1   5   3    1.32    1.68
  -1   5  -3    1.17    1.10
  -1   5  -3    0.05    1.06
   1   5   3    0.49    0.77
   1  -5   3    0.37    1.05
  -1  -5  -3   -0.39    0.71
   1   5   3    0.23    1.20
   1   5   4    2.29    1.31
   1   5   4    2.05    1.11
  -1  -5  -4    2.44    0.74
  -1  -5  -4    2.07    0.72
   1  -5   4    1.67    1.15
  -1   5  -4    1.92    1.05
   1   5   4    1.08    1.65
  -1   5  -4    2.55    1.16
   1   5   4    1.57    0.75
  -1   5  -5    5.03    1.32
   1   5   5    6.26    2.04
   1   5   5    3.42    0.75
   1   5   5    5.61    1.50
   1  -5   5    8.12    1.33
  -1  -5  -5    5.56    1.12
  -1   5  -5    5.02    1.26
  -1  -5  -5    5.27    0.77
   1   5   5    4.15    1.20
  -1   5  -6   33.09    2.51
  -1  -5  -6   28.80    1.75
   1   5   6   34.20    2.43
   1   5   6   32.39    3.01
   1   5   6   30.03    1.80
  -1  -5  -6   29.81    2.25
   1   5   7    6.76    1.42
  -1  -5  -7    7.66    1.37
   1   5   7    6.84    2.06
  -1   5  -7    5.29    1.49
   1   5   7    7.10    0.71
   1   5   8  107.96    5.68
  -1   5  -8  141.66    6.74
   1   5   8  152.74    7.42
   1   5   8  163.20    6.74
   1   5   8  106.72    5.68
  -1   5  -8  168.85    6.93
  -1  -5  -8  153.23    6.54
  -1   5  -9   12.85    1.91
  -1   5  -9   12.49    1.85
  -1  -5  -9   15.94    1.73
   1   5   9   16.31    1.85
  -1   5 -10   20.80    2.33
  -1   5 -10   24.66    2.35
  -1  -5 -10   21.96    2.06
   1   5  10   20.60    2.17
  -1  -5 -10   19.56    2.23
  -1   5 -11  144.31    8.67
  -1  -5 -11  164.33    8.56
  -1   5 -11  159.08    8.75
  -1   5 -11  160.20    8.58
   1   5  11  157.47    8.61
  -1  -5 -11  158.04    8.74
  -1  -5 -12    7.63    1.70
   1   5  12    5.44    1.73
  -1  -5 -12    6.92    1.65
  -1  -5 -13    8.39    1.83
   1   5  13   11.21    1.90
  -1   5 -13    9.60    1.91
  -1  -5 -13   10.43    1.77
  -1   5 -13    9.23    1.93
  -1  -5 -14   19.57    2.36
  -1   5 -14   22.53    2.56
   1   5  14   20.29    2.45
  -1   5 -14   23.51    2.49
   1   5  14   21.59    1.71
  -1  -5 -14   22.39    2.31
  -1   5 -15    0.34    1.58
   1   5  15    2.14    1.71
   1   5  15    1.01    0.98
  -1  -5 -15   -0.62    1.71
  -1   5 -15    2.30    1.87
   1   5  16   15.28    1.55
   1   5  16   14.30    2.26
  -1  -5 -16   15.52    2.35
  -1   5 -16   15.17    2.27
   1   5  17   16.88    1.64
   1   5  17   19.37    2.51
  -1   5 -17   16.90    2.27
  -1  -5 -17   15.34    2.47
  -1  -5 -18    6.65    2.00
   1   5  18    9.44    2.15
  -1  -5 -19   -1.73    1.92
   1   5  19    2.04    1.91
  -1  -5 -20   -0.64    1.99
  -1  -5 -21   10.41    2.45
  -1  -5 -22    8.97    2.46
   1  -6 -20   17.49    2.71
   1  -6 -19    4.53    2.10
   1   6 -19    4.67    2.13
   1  -6 -18    2.72    1.92
   1   6 -18    7.06    2.09
   1   6 -17    2.17    1.92
   1  -6 -17    0.68    1.72
  -1   6  17    3.43    2.08
  -1   6  16   10.21    2.26
   1   6 -16   11.76    2.19
  -1   6  15    2.00    1.92
   1   6 -15   -0.17    1.76
   1   6 -15    0.76    1.67
   1   6 -14   12.30    2.13
  -1   6  14   16.10    2.36
   1   6 -14    8.49    1.99
   1   6 -13   -0.18    1.60
   1   6 -13    2.03    1.67
  -1   6  13    0.85    1.72
  -1   6  12   18.58    3.78
  -1   6  12   16.64    2.30
   1   6 -12   23.34    2.43
   1   6 -12   14.78    2.16
   1  -6 -11    6.12    1.60
  -1   6  11    5.18    2.42
  -1   6  11    8.66    1.97
   1   6 -11    7.27    1.84
   1   6 -11    7.33    1.67
   1   6 -10    1.47    1.41
  -1   6  10   -1.25    2.23
   1  -6 -10    0.06    1.35
  -1   6  10    1.39    1.65
  -1   6  10   -0.20    0.67
   1   6 -10    0.78    1.42
   1   6  -9   12.81    2.01
  -1   6   9   19.59    2.28
   1   6  -9   10.86    1.78
  -1   6   9   10.26    1.17
   1   6  -9   15.08    1.85
   1  -6  -9   14.06    1.76
   1   6  -9   13.27    1.82
  -1   6   9   20.61    3.17
  -1   6   8    6.53    1.72
   1   6  -8    5.95    1.51
   1  -6  -8    5.57    1.48
   1   6  -8    8.36    1.55
  -1   6   8    5.87    2.45
   1   6  -8    6.86    1.61
  -1   6   8    4.72    0.97
   1   6  -8    6.24    1.49
   1   6  -7   13.91    1.67
   1  -6  -7   12.12    1.26
   1   6  -7    9.81    1.65
  -1   6   7   13.99    1.27
  -1   6   7   14.52    2.86
   1   6  -7   10.74    1.85
  -1   6   7   11.71    1.96
   1   6  -6   28.62    2.28
   1   6  -6   29.94    2.42
   1   6  -6   31.07    2.56
  -1   6   6   29.11    3.48
  -1   6   6   30.07    2.61
  -1   6   6   26.76    1.98
   1  -6  -6   25.45    1.90
   1  -6  -5   30.01    2.13
   1   6  -5   32.31    2.57
   1  -6  -5   28.20    2.25
  -1   6   5   29.19    2.19
  -1   6   5   40.11    3.77
  -1   6   5   31.65    2.74
   1   6  -5   36.14    2.74
   1  -6  -4  145.53    8.15
  -1   6   4  154.34    8.52
   1  -6  -4  158.16    8.03
  -1   6   4  166.97    9.39
   1   6  -4  157.43    8.42
  -1   6   4  150.80    8.09
   1   6  -4  159.78    8.35
  -1   6   3   18.81    2.17
   1   6  -3   20.80    2.04
   1  -6  -3   18.94    1.72
  -1   6   3   17.58    1.78
   1  -6  -3   20.87    1.83
   1   6  -3   19.62    1.99
  -1   6   3   23.28    3.09
   1   6  -3   22.15    2.90
  -1  -6   3   20.90    1.90
   1   6  -2    3.00    1.30
  -1  -6   2    3.79    1.26
   1  -6  -2    3.04    1.12
   1  -6  -2    5.94    1.22
  -1   6   2    6.39    1.29
  -1   6   2    5.94    2.45
   1   6  -2    6.25    2.30
  -1   6   2    3.88    1.62
   1   6  -2    5.46    1.41
   1   6  -1   -0.59    1.18
  -1  -6   1    2.18    1.13
   1  -6  -1    1.90    1.12
   1   6  -1    1.18    1.27
  -1   6   1    3.20    1.52
   1  -6  -1    1.12    1.07
  -1   6   1   -0.19    1.14
   1   6  -1    3.72    2.15
  -1   6   1    0.80    2.27
   1   6   0   15.23    1.64
   1  -6   0   14.37    1.59
  -1  -6   0   14.54    1.52
   1   6   0   15.31    1.72
  -1   6   0   16.03    1.98
  -1  -6   0   15.06    1.52
   1  -6   0   15.11    1.67
  -1   6   0   16.38    1.75
   1   6   0   16.09    2.66
   1   6   1   -1.72    1.17
  -1   6  -1   -0.38    1.24
   1   6   1    1.60    2.15
  -1  -6  -1   -0.99    0.99
   1  -6   1   -0.84    1.21
  -1   6  -1    0.90    1.47
  -1  -6  -1    1.38    0.93
   1   6   1    0.41    1.22
   1   6   2   74.65    4.39
   1   6   2   92.41    5.53
  -1  -6  -2   63.00    4.04
  -1  -6  -2   78.91    4.05
   1   6   2   77.11    4.18
  -1   6  -2   60.67    4.33
  -1   6  -2   68.79    4.51
  -1   6  -3    6.40    1.64
   1   6   3    3.87    1.40
   1   6   3    3.65    1.09
   1   6   3    5.14    2.29
  -1  -6  -3    3.39    1.02
  -1   6  -3    4.76    1.54
  -1  -6  -3    5.82    1.09
   1   6   4    1.07    0.89
   1   6   4    0.78    2.28
  -1  -6  -4    2.98    0.95
  -1  -6  -4   -0.14    0.90
   1   6   4    1.32    1.32
  -1   6  -4    1.48    1.49
  -1   6  -4   -1.75    1.44
  -1   6  -5   13.84    1.86
  -1  -6  -5    9.90    1.12
  -1   6  -5   15.17    1.91
   1   6   5    9.76    1.22
   1   6   5   12.37    1.73
   1   6   5   12.90    2.70
   1   6   6    1.71    2.21
  -1   6  -6    1.21    1.42
   1   6   6    0.19    0.75
  -1  -6  -6    0.31    0.75
  -1   6  -6   -1.66    1.52
   1   6   6    1.60    1.35
  -1   6  -7   13.16    1.93
  -1  -6  -7   12.21    1.67
   1   6   7   19.35    2.01
  -1   6  -7   17.02    2.11
   1   6   7   15.92    1.20
   1   6   7   23.31    2.92
   1   6   8    0.96    1.47
   1   6   8    0.47    2.12
  -1   6  -8    0.44    1.55
   1   6   8    0.88    0.46
  -1   6  -8   -0.07    1.44
  -1  -6  -8    2.59    1.29
  -1   6  -9    6.15    1.72
  -1   6  -9    7.02    1.84
   1   6   9    7.78    1.74
  -1  -6  -9    9.96    1.61
  -1  -6 -10   50.67    3.47
  -1   6 -10   53.00    3.82
   1   6  10   53.20    3.67
  -1   6 -10   44.65    3.61
  -1  -6 -11   22.34    2.29
  -1   6 -11   21.70    2.55
   1   6  11   26.66    2.55
  -1   6 -11   19.69    2.41
  -1   6 -12    8.36    1.93
   1   6  12    8.08    1.90
  -1   6 -12    6.74    1.92
  -1  -6 -12    7.37    1.69
  -1   6 -13   16.35    2.46
   1   6  13   16.63    2.30
  -1   6 -13   14.52    2.27
  -1   6 -14   30.13    3.01
  -1  -6 -14   24.79    2.76
  -1   6 -14   27.60    2.98
   1   6  14   34.74    3.04
  -1  -6 -15    5.59    1.92
  -1   6 -15    3.43    2.01
  -1   6 -15    7.25    1.98
   1   6  15    5.85    2.04
  -1  -6 -16    5.70    1.95
  -1   6 -16    4.57    2.11
   1   6  16    4.53    2.11
  -1   6 -16    6.16    2.05
  -1  -6 -17   17.66    2.59
   1   6  17   21.65    2.74
  -1   6 -17   19.99    2.68
  -1  -6 -18    1.84    1.97
   1   6  18    4.67    2.20
  -1   6 -18    3.54    2.06
  -1  -6 -19    1.48    2.05
   1   7 -16    0.47    1.92
   1   7 -15    0.37    1.88
  -1   7  15    3.39    2.33
   1   7 -15    4.52    1.98
  -1   7  14    0.97    2.11
   1   7 -14    2.40    1.94
   1   7 -14    0.35    1.78
  -1   7  13    0.75    2.04
   1   7 -13    2.24    1.93
   1   7 -13   -0.42    1.72
  -1   7  12    1.99    2.02
   1   7 -12    0.58    1.82
   1   7 -12    1.30    1.69
  -1   7  11    3.78    2.08
   1   7 -11    2.04    1.87
   1   7 -11    3.09    1.72
  -1   7  10   23.46    2.77
   1   7 -10   22.31    2.62
   1   7 -10   19.85    2.36
  -1   7   9    8.69    2.18
   1   7  -9    8.72    2.01
   1   7  -9    4.36    1.63
  -1   7   8   13.50    2.32
   1   7  -8   11.99    1.95
   1   7  -7   12.05    2.08
  -1   7   7   15.39    3.33
   1   7  -7   16.09    2.15
  -1   7   7   10.76    2.22
  -1   7   6   12.55    3.16
   1   7  -6    7.06    2.77
   1   7  -6    8.36    1.62
  -1   7   6    6.96    1.31
  -1   7   6    9.44    2.07
   1   7  -6    9.36    1.88
   1   7  -6    7.64    1.79
  -1   7   5   44.71    3.38
   1   7  -5   72.80    4.13
   1   7  -5   59.30    3.71
  -1   7   5   45.48    3.91
  -1   7   5   66.49    5.37
   1   7  -5   70.13    5.18
   1   7  -5   59.11    3.94
   1   7  -4    3.20    2.56
  -1   7   4    2.40    2.76
   1   7  -4    3.92    1.44
   1  -7  -4    3.00    1.24
  -1   7   4    1.86    1.23
  -1   7   4    5.60    1.93
   1   7  -4    3.28    1.65
   1   7  -4    5.50    1.65
   1  -7  -3   38.23    2.96
  -1   7   3   56.21    4.74
   1   7  -3   45.28    4.28
  -1   7   3   41.60    2.98
   1   7  -3   50.56    3.32
  -1   7   3   44.46    3.51
   1   7  -3   43.54    3.27
   1  -7  -2    5.40    1.38
  -1   7   2    6.68    1.47
   1   7  -2    4.94    1.62
  -1   7   2    6.11    1.90
   1   7  -2    6.72    2.74
  -1   7   2    4.80    2.77
   1   7  -2    9.50    1.62
  -1  -7   1    0.59    1.15
   1  -7  -1    3.40    1.27
  -1   7   1    2.18    1.31
  -1   7   1    1.97    1.74
   1   7  -1    1.58    1.51
   1   7  -1    2.31    2.51
  -1   7   1    4.30    2.77
   1   7  -1    3.71    1.39
   1  -7   0   -0.17    1.20
  -1  -7   0    0.05    1.08
  -1   7   0   -1.87    1.43
   1   7   0    0.12    1.42
  -1   7   0   -0.53    1.74
  -1   7   0   -0.28    2.63
   1   7   0    2.95    2.50
   1   7   0   -0.62    1.31
   1  -7   1    0.87    1.26
  -1  -7  -1    0.77    1.09
  -1   7  -1    1.36    1.69
   1   7   1    0.24    1.44
  -1   7  -1    0.76    1.38
  -1   7  -1    3.90    2.65
   1   7   1    3.41    2.61
   1   7   1    1.53    1.25
  -1  -7  -2    0.54    1.07
   1   7   2    0.78    1.51
  -1   7  -2    1.16    1.80
  -1   7  -2    0.33    1.43
   1   7   2    2.09    1.21
   1   7   2    5.12    2.70
   1   7   3    3.77    1.24
  -1  -7  -3    5.08    1.14
  -1   7  -3    7.29    1.99
   1   7   3    2.79    2.56
   1   7   3    5.00    1.60
  -1   7  -3    3.86    1.57
  -1   7  -4   -0.14    1.63
   1   7   4    0.54    2.70
  -1   7  -4    0.23    1.77
   1   7   4    0.58    1.07
   1   7   4    1.63    1.55
  -1   7  -5   -0.62    1.75
  -1   7  -5    0.45    1.58
   1   7   5    1.09    2.52
   1   7   5    0.52    1.54
  -1   7  -6    4.87    1.91
   1   7   6    3.88    1.69
   1   7   6    4.54    2.74
  -1   7  -6    2.66    1.67
  -1   7  -7    5.25    2.12
   1   7   7   13.43    3.10
  -1   7  -7   13.40    2.10
   1   7   7   12.69    2.03
   1   7   8    9.68    1.96
  -1   7  -8    8.85    2.01
  -1   7  -8    7.92    1.90
  -1   7  -8    9.58    2.17
   1   7   9   10.23    2.03
  -1   7  -9    7.10    2.02
  -1   7  -9    7.81    1.96
  -1   7  -9   10.27    2.19
   1   7  10    2.72    1.88
  -1   7 -10    0.45    1.83
  -1   7 -10   -0.43    1.78
  -1   7 -10    1.83    1.98
   1   7  11   14.16    2.32
  -1   7 -11   16.87    2.49
  -1   7 -11   11.38    2.25
  -1   7 -11   16.27    2.51
  -1   7 -12    5.35    2.06
  -1   7 -12    6.61    2.05
   1   7  12    8.59    2.24
  -1   7 -13   16.55    2.50
  -1   7 -13   16.38    2.48
   1   7  13   16.19    2.57
  -1   7 -14   20.64    2.72
   1   7  14   16.82    2.63
  -1   7 -14   17.83    2.66
   1   7  15   19.13    2.75
  -1   7 -15   14.73    2.64
  -1   7 -16   30.98    3.34
   1   8 -14    1.30    2.13
   1   8 -13    9.30    2.28
   1   8 -12    5.10    2.26
   1   8 -12    3.65    1.97
   1   8 -11    3.92    2.15
   1   8 -11    5.63    2.02
   1   8 -10   31.27    3.16
   1   8 -10   26.16    2.85
   1   8  -9    3.29    2.04
   1   8  -9    2.35    3.06
   1   8  -9    3.41    1.96
   1   8  -8   22.82    2.72
   1   8  -8   28.20    3.98
   1   8  -8   17.08    2.41
   1   8  -7   18.37    2.53
   1   8  -7   16.85    3.76
   1   8  -7   15.37    2.27
   1   8  -6   -1.01    1.71
   1   8  -6   -1.28    3.14
   1   8  -5   -0.08    1.66
   1   8  -5    3.79    3.12
   1   8  -4   -0.23    1.68
   1   8  -4    0.15    3.10
   1   8  -3    7.20    1.92
   1   8  -2    7.58    1.79
  -1   8   0    0.75    1.59
  -1   8  -1    0.07    1.65
  -1   8  -2    3.68    1.82
  -1   8  -3    0.63    1.69
  -1   8  -4    1.30    1.76
  -1   8  -5   29.70    3.03
  -1   8  -6   -0.79    1.89
  -1   8  -7    6.07    1.96
  -1   8  -7    8.84    2.19
  -1   8  -8   -0.52    1.81
  -1   8  -8    1.12    1.87
  -1   8  -9    3.42    2.03
  -1   8  -9    6.77    2.19
  -1   8 -10   20.56    2.73
  -1   8 -10   21.05    2.86
  -1   8 -11    2.09    2.10
  -1   8 -12    7.99    2.35
   2   0 -31    0.54    1.91
   2   0 -30   15.95    2.55
   2   0 -29    0.51    1.71
   2   0 -28    3.07    1.79
   2   0 -27    1.43    1.66
   2   0 -26   32.08    2.85
   2   0 -25    0.44    1.37
   2   0 -24    1.66    1.67
   2   0 -24    1.75    1.42
   2   0 -23    1.37    1.67
   2   0 -23    1.95    1.44
   2   0 -22  239.82   13.06
  -2   0  22  260.39   13.20
   2   0 -22  254.57   13.24
  -2   0  21    1.25    1.50
   2   0 -21   -0.41    1.60
   2   0 -21    0.25    1.32
   2   0 -20  692.52   33.43
   2   0 -20  701.62   33.63
  -2   0  20  650.80   33.45
   2   0 -20  651.01   33.46
   2   0 -19    0.73    1.44
  -2   0  19    1.81    1.35
   2   0 -19    2.41    1.27
   2   0 -19    1.55    1.59
  -2   0  19    1.73    1.20
  -2   0  18 1265.31   61.42
   2   0 -18 1254.80   61.51
  -2   0  18 1218.95   61.21
   2   0 -18 1282.13   61.38
  -2   0  17   -0.29    0.99
   2   0 -17   -0.60    1.23
  -2   0  17    0.22    1.14
   2   0 -17   -0.70    1.00
  -2   0  16   13.75    1.50
   2   0 -16   16.44    1.66
  -2   0  16   21.45    1.89
   2   0 -16   20.28    2.31
   2   0 -15   -0.53    0.85
  -2   0  15    0.34    0.82
  -2   0  15   -0.19    0.91
   2   0 -15   -0.32    1.03
   2   0 -14   44.07    3.12
  -2   0  14   62.97    3.08
  -2   0  14   56.14    3.26
   2   0 -14   37.96    2.93
  -2   0  14   54.14    3.15
   2   0 -13   -0.53    0.73
  -2   0  13    0.59    0.90
  -2   0  13    0.33    0.75
  -2   0  13    0.21    0.84
   2   0 -13    0.14    0.90
   2   0 -12   62.58    3.61
  -2   0  12   58.31    3.40
  -2   0  12   57.62    3.52
   2   0 -12   66.64    3.50
  -2   0  12   54.53    3.48
  -2   0  11    0.75    0.79
  -2   0  11    1.55    0.87
   2   0 -11    0.72    0.89
  -2   0  11    1.25    0.74
   2   0 -11    0.48    0.73
  -2   0  10    0.29    0.70
  -2   0  10    0.35    0.74
   2   0 -10    0.48    0.83
   2   0 -10    0.85    0.67
  -2   0  10    0.65    0.71
   2   0  -9    0.03    0.58
  -2   0   9   -0.06    0.65
   2   0  -9   -0.31    0.67
  -2   0   9   -0.56    0.64
  -2   0   9    0.05    0.58
  -2   0   8  296.45   14.43
  -2   0   8  296.33   14.51
   2   0  -8  278.37   14.48
   2   0  -8  294.38   14.45
   2   0  -7    0.06    0.54
  -2   0   7   -0.18    0.55
   2   0  -7    0.05    0.67
  -2   0   7    0.46    0.61
   2   0  -7    0.53    0.54
  -2   0   6  142.00    7.08
   2   0  -6  139.50    7.04
  -2   0   6  140.99    7.04
   2   0  -6  135.56    7.07
   2   0  -6  141.33    7.00
  -2   0   5   -0.12    0.54
   2   0  -5   -0.12    0.47
   2   0  -5    0.49    0.58
   2   0  -5    0.02    0.50
  -2   0   5   -0.24    0.51
  -2   0   4 4780.70  235.27
  -2   0   4 4915.71  235.34
   2   0  -4 4904.55  235.35
   2   0  -4 4893.48  235.35
   2   0  -3    0.12    0.31
  -2   0   3    0.03    0.28
   2   0  -2  821.36    3.13
   2   0  -2  868.37    2.87
  -2   0   1    0.02    0.16
  -2   0   0   -0.04    0.16
  -2   0  -1   -0.12    0.22
  -2   0  -1    0.20    0.26
   2   0   1    0.10    0.25
   2   0   1   -0.05    0.23
  -2   0  -2 4079.93  194.11
   2   0   2 3993.51  194.10
   2   0   2 3842.00  194.14
  -2   0  -2 4132.03  194.16
   2   0   3   -0.28    0.41
   2   0   3   -0.28    0.56
  -2   0  -3   -0.21    0.38
   2   0   4   73.64    3.87
  -2   0  -4   79.02    3.88
  -2   0  -5   -0.28    0.49
   2   0   5   -0.46    0.47
   2   0   6   66.45    3.50
  -2   0  -6   65.73    3.57
  -2   0  -6   70.01    3.54
  -2   0  -7    0.14    0.60
   2   0   7    0.27    0.50
  -2   0  -7   -0.02    0.47
   2   0   8  136.62    7.06
  -2   0  -8  139.27    7.10
  -2   0  -8  144.60    7.16
   2   0   9   -0.29    0.71
  -2   0  -9    0.09    0.75
  -2   0  -9   -0.23    0.65
   2   0  10  344.44   16.48
  -2   0 -10  347.14   16.60
  -2   0 -10  309.52   16.49
   2   0  11    0.35    0.70
  -2   0 -11   -0.50    0.82
  -2   0 -11   -0.09    0.72
   2   0  12   58.91    3.30
  -2   0 -12   60.47    3.47
  -2   0 -12   55.35    3.34
  -2   0 -13   -0.12    0.86
   2   0  13    0.56    0.74
  -2   0 -13   -0.37    0.78
   2   0  14  104.53    5.62
  -2   0 -14  108.92    5.80
  -2   0 -14  103.35    5.70
  -2   0 -15    0.29    1.05
  -2   0 -15   -0.18    0.87
   2   0  15    0.29    0.87
  -2   0 -16   20.59    1.81
   2   0  16   19.79    1.67
  -2   0 -17   -0.58    1.06
   2   0  17    0.24    1.01
  -2   0 -18    2.32    1.23
   2   0  18    3.41    1.24
  -2   0 -19    0.99    1.23
   2   0  19   -0.53    1.15
  -2   0 -20    1.92    1.35
  -2   0 -21    0.72    1.26
  -2   0 -22   11.42    1.74
  -2   0 -23    0.85    1.36
  -2   0 -24    8.15    1.74
  -2   0 -25   -0.79    1.54
  -2   0 -26    5.83    1.81
  -2   0 -27    0.08    1.67
  -2   0 -28   25.06    2.69
   2   1 -30    3.23    2.08
   2  -1 -29    5.64    1.82
   2   1 -29    4.65    2.04
   2  -1 -28    4.15    1.69
   2   1 -28    0.92    1.80
   2   1 -27    3.77    1.79
   2  -1 -27    2.32    1.55
   2   1 -26   16.05    2.29
   2   1 -26   22.43    2.48
   2  -1 -26   19.15    2.15
  -2   1  25   28.53    2.62
   2  -1 -25   27.05    2.40
   2   1 -25   22.11    2.61
  -2   1  24    4.55    1.62
   2   1 -24    1.38    1.54
   2  -1 -24    1.82    1.36
   2  -1 -23   10.67    1.60
   2   1 -23   10.73    1.96
   2  -1 -23   11.39    2.05
  -2   1  23   10.06    1.83
   2  -1 -22  133.88    7.38
   2   1 -22  140.10    7.70
   2  -1 -22  133.18    7.73
  -2   1  22  132.81    7.56
  -2   1  21   74.56    4.57
  -2   1  21   73.71    4.28
   2  -1 -21   69.65    4.34
   2   1 -21   75.20    4.68
   2  -1 -21   72.73    4.76
   2  -1 -20  148.40    8.31
  -2   1  20  148.20    8.13
  -2   1  20  147.42    7.86
   2  -1 -20  145.18    7.96
   2   1 -20  154.85    8.29
   2   1 -20  150.79    8.25
   2  -1 -19   14.11    1.77
   2  -1 -19   15.84    2.31
  -2   1  19   11.70    2.01
  -2   1  19   11.21    1.81
   2   1 -19   20.06    2.26
   2   1 -19   23.10    2.18
   2  -1 -18  147.75    8.08
  -2   1  18  153.02    8.44
   2   1 -18  155.65    8.37
  -2   1  18  149.20    8.25
   2  -1 -18  161.77    8.45
   2   1 -18  151.70    8.30
  -2   1  18  155.96    8.04
   2   1 -17   96.18    5.42
   2  -1 -17   93.43    5.18
  -2  -1  17   94.69    5.39
  -2  -1  17   92.42    5.24
  -2   1  17   80.53    5.40
   2   1 -17   95.51    5.46
  -2  -1  17   89.31    5.36
  -2   1  17   94.85    5.35
  -2   1  17   99.73    5.15
   2  -1 -17   98.33    5.53
   2   1 -16   -0.48    0.95
   2  -1 -16    1.35    1.26
  -2   1  16    0.40    1.04
  -2  -1  16    0.42    1.06
  -2  -1  16    0.86    1.14
   2  -1 -16   -0.24    0.78
   2   1 -16    0.22    1.10
  -2   1  16    0.17    0.83
  -2  -1  16    0.79    1.01
   2  -1 -15   14.42    1.33
  -2  -1  15   13.41    1.45
   2   1 -15   15.66    1.59
   2  -1 -15   14.36    1.68
  -2  -1  15   15.49    1.62
  -2  -1  15   12.95    1.54
  -2   1  15   14.72    1.50
   2   1 -15   15.16    1.57
  -2   1  15   16.11    1.35
  -2   1  14  110.17    6.01
   2   1 -14  126.46    6.33
  -2  -1  14  111.44    6.15
   2  -1 -14  120.93    6.38
   2  -1 -14  112.40    6.08
   2   1 -14  110.06    6.24
  -2   1  14  118.68    6.23
  -2   1  13    0.56    0.71
   2   1 -13    0.76    0.87
   2  -1 -13   -0.15    1.00
  -2   1  13    0.16    0.82
  -2  -1  13    0.04    0.86
   2  -1 -13   -0.10    0.67
   2   1 -13    0.78    0.94
   2   1 -12  717.39   36.18
   2  -1 -12  645.08   36.24
   2   1 -12  844.62   36.35
  -2  -1  12  891.32   36.24
  -2   1  12  660.97   35.98
   2  -1 -12  733.17   36.07
   2   1 -11   84.16    4.54
   2  -1 -11   83.23    4.64
   2   1 -11   80.31    4.53
  -2  -1  11   85.15    4.50
  -2   1  11   79.27    4.35
   2  -1 -11   80.73    4.38
   2   1 -10  484.10   22.72
   2  -1 -10  452.63   22.79
  -2   1  10  446.57   22.56
   2   1 -10  464.19   22.74
  -2  -1  10  459.16   22.68
   2  -1 -10  457.12   22.60
   2   1  -9  206.19    9.76
   2  -1  -9  190.07    9.85
   2   1  -9  204.22    9.81
  -2   1   9  193.29    9.62
  -2  -1   9  175.67    9.72
   2  -1  -9  189.38    9.65
  -2  -1   8  390.40   17.85
   2   1  -8  388.20   17.84
  -2  -1   8  284.15   17.80
   2   1  -8  310.61   17.83
  -2   1   8  379.01   17.76
   2  -1  -8  380.04   17.96
   2  -1  -8  400.84   17.80
   2   1  -7  571.70   27.48
  -2  -1   7  560.03   27.52
  -2   1   7  539.49   27.41
  -2   1   7  587.01   27.63
   2  -1  -7  571.78   27.60
  -2  -1   7  556.79   27.47
   2   1  -6 1566.08   81.15
  -2  -1   6 1691.22   81.16
  -2   1   6 1704.16   81.24
   2   1  -6 1654.34   81.08
  -2   1   6 1739.50   81.08
  -2  -1   6 1668.44   81.08
   2   1  -5 1203.37   58.61
  -2  -1   5 1192.36   58.69
   2   1  -5 1197.38   58.70
  -2  -1   5 1186.93   58.62
  -2   1   5 1296.45   58.81
  -2  -1   4  820.91   41.99
   2   1  -4  844.95   41.89
  -2   1   4  857.67   41.95
  -2  -1   4  943.79   42.01
   2   1  -4  855.88   41.99
  -2  -1   4  871.69   41.91
   2   1  -3 1394.89   67.25
   2   1  -3 1446.34   67.33
  -2  -1   3 1422.98   67.33
  -2   1   3 1340.79   67.31
   2  -1  -3 1372.89   67.31
   2   1  -3 1362.68   67.36
  -2  -1   3 1440.40   67.36
  -2   1   3 1421.91   67.36
   2   1  -3 1349.66   67.22
   2  -1  -2 1262.07   58.60
  -2  -1   2 1107.23   58.55
   2   1  -2 1125.23   58.56
   2   1  -2 1128.98   58.60
   2  -1  -2 1137.65   58.63
  -2   1   2 1196.81   58.65
   2   1  -2 1197.79   58.56
  -2  -1   2 1140.52   58.59
  -2  -1   1  121.29    5.84
   2   1  -1  114.37    5.83
  -2  -1   1  121.02    5.78
   2  -1  -1  119.48    5.90
  -2   1   1  116.26    5.85
   2  -1  -1  110.24    5.86
   2   1  -1  111.15    5.86
  -2  -1   1  122.89    5.87
  -2  -1   0 1265.32   60.20
  -2  -1   0 1281.67   60.33
  -2  -1   0 1229.42   60.19
   2   1   0 1180.03   60.20
   2  -1   0 1300.49   60.27
  -2  -1  -1 1812.24   87.76
  -2  -1  -2 1192.79   57.86
  -2  -1  -3 2169.23  105.14
  -2  -1  -4 1402.21   63.43
   2   1   4 1379.46   63.20
   2   1   5  402.65   19.17
   2  -1   5  356.30   19.35
  -2  -1  -5  412.91   19.43
  -2  -1  -5  388.55   19.18
  -2   1  -5  414.97   19.42
  -2  -1  -6   90.36    4.52
   2  -1   6   79.60    4.40
   2   1   6   86.01    4.21
  -2  -1  -6   84.46    4.22
  -2   1  -6   78.19    4.44
   2   1   7    1.52    0.51
  -2   1  -7    2.34    0.69
  -2  -1  -7    1.13    0.76
  -2  -1  -7    1.72    0.41
   2   1   7    1.92    0.40
   2  -1   7    1.88    0.65
  -2  -1  -8 1385.77   64.51
   2   1   8 1330.23   64.19
   2  -1   8 1367.84   64.39
  -2   1  -8 1359.12   64.44
  -2  -1  -8 1251.81   64.20
  -2   1  -9   85.91    4.59
   2   1   9   77.30    4.24
   2  -1   9   73.59    4.42
  -2  -1  -9   81.85    4.62
  -2  -1  -9   75.64    4.27
  -2   1  -9   72.50    4.47
   2  -1  10  144.02    7.84
  -2   1 -10  158.66    7.89
   2   1  10  152.24    7.55
   2  -1  10  155.29    7.76
  -2  -1 -10  160.23    7.93
  -2  -1 -10  142.99    7.57
  -2   1 -10  145.00    7.80
   2  -1  11  107.34    6.15
  -2   1 -11  127.33    6.24
   2  -1  11  116.07    6.05
  -2   1 -11  115.94    6.14
  -2  -1 -11  110.00    5.88
  -2  -1 -11  119.41    6.24
   2   1  11  112.89    5.86
   2  -1  12  102.53    5.90
  -2  -1 -12  119.97    6.06
  -2   1 -12  116.82    5.98
  -2   1 -12  111.59    5.90
  -2  -1 -12  102.60    5.64
   2  -1  12  112.78    5.81
   2   1  12  104.99    5.60
   2  -1  13   68.59    4.23
  -2   1 -13   75.09    4.29
  -2  -1 -13   76.92    4.37
  -2   1 -13   71.24    4.33
  -2  -1 -13   70.45    3.95
  -2   1 -13   71.82    4.20
   2   1  13   75.15    3.92
   2  -1  13   72.89    4.11
   2  -1  14   19.99    2.05
   2  -1  14   31.51    2.04
  -2   1 -14   26.42    2.13
  -2  -1 -14   23.18    1.76
  -2  -1 -14   21.86    2.10
  -2   1 -14   27.04    2.27
  -2   1 -14   28.08    2.07
   2   1  14   30.13    1.79
   2  -1  15   52.39    3.52
   2   1  15   58.62    3.18
   2  -1  15   51.79    3.33
  -2  -1 -15   56.28    3.21
  -2   1 -15   51.04    3.51
  -2   1 -15   55.74    3.47
  -2   1 -15   61.53    3.71
  -2  -1 -15   53.25    3.59
   2   1  16    3.31    0.95
   2  -1  16    2.23    1.17
  -2  -1 -16    1.77    1.45
  -2   1 -16    9.73    1.54
  -2  -1 -16    9.30    1.18
  -2   1 -16    5.27    1.53
  -2   1 -16    5.72    1.63
   2   1  17    0.57    0.91
   2  -1  17    0.32    1.13
  -2   1 -17   -0.12    1.23
  -2  -1 -17   -1.13    1.45
  -2   1 -17   -0.41    1.23
  -2  -1 -17    0.16    0.88
  -2   1 -17    0.48    1.50
   2   1  18  111.01    5.90
  -2   1 -18  111.48    6.34
  -2   1 -18  110.93    6.50
  -2  -1 -18  107.22    6.38
  -2  -1 -18  112.09    5.98
  -2   1 -18  107.50    6.28
  -2   1 -19  177.95    9.40
   2   1  19  179.49    8.94
  -2  -1 -19  164.40    8.98
  -2   1 -19  167.08    9.29
   2   1  20   26.63    1.98
  -2  -1 -20   23.37    2.00
  -2   1 -20   21.16    2.25
  -2  -1 -21    1.60    1.17
   2   1  21    2.76    1.17
  -2   1 -21    2.68    1.49
  -2  -1 -22    4.21    1.28
   2   1  22    3.31    1.23
  -2   1 -22    4.39    1.65
  -2  -1 -23    6.48    1.43
  -2   1 -23    7.84    1.86
  -2  -1 -24   33.85    2.66
  -2   1 -24   36.79    3.12
  -2  -1 -25    2.57    1.30
  -2   1 -25    0.41    1.67
  -2  -1 -26    3.11    1.51
  -2   1 -26    7.20    1.99
  -2   1 -27    0.98    1.85
  -2   1 -28    3.88    2.14
  -2   1 -29    3.52    2.06
   2   2 -29   16.02    2.75
   2   2 -28    2.71    2.05
   2   2 -27    3.73    2.04
   2   2 -26    7.69    2.12
  -2   2  26    9.62    1.94
   2   2 -25    0.37    1.75
  -2   2  25    2.49    1.62
   2   2 -24    1.88    1.79
  -2   2  24    4.25    1.67
  -2   2  23    2.19    1.53
   2   2 -23    3.24    1.79
  -2   2  23    3.41    1.24
  -2   2  22   50.06    3.71
   2   2 -22   59.15    4.03
  -2   2  22   56.82    3.40
  -2   2  21   20.76    2.20
   2  -2 -21   26.94    2.67
   2   2 -21   20.02    2.33
  -2   2  21   21.18    1.85
  -2   2  20   90.60    5.28
   2  -2 -20   87.37    5.57
  -2   2  20   87.03    4.90
   2   2 -20   85.90    5.41
   2   2 -20   91.28    5.40
   2  -2 -19  309.36   16.48
  -2   2  19  310.48   15.88
   2   2 -19  334.85   16.38
  -2   2  19  319.83   16.22
   2   2 -19  316.33   16.40
  -2   2  18   54.97    3.71
   2  -2 -18   60.27    4.08
   2  -2 -18   67.31    4.07
  -2   2  18   53.88    3.97
   2   2 -18   65.59    3.93
  -2   2  18   58.50    3.46
   2   2 -18   55.64    3.92
  -2  -2  17   53.28    3.52
  -2   2  17   50.86    3.40
   2  -2 -17   59.10    3.86
   2  -2 -17   51.76    3.60
   2   2 -17   55.71    3.58
  -2   2  17   52.91    3.73
  -2   2  17   54.88    3.17
   2   2 -17   52.91    3.61
  -2   2  16    0.76    0.82
   2   2 -16   -0.06    1.14
   2   2 -16    1.13    1.14
  -2   2  16    1.07    1.42
  -2  -2  16    1.36    1.16
  -2   2  16    0.15    1.03
   2  -2 -16    1.70    1.27
   2  -2 -16    0.41    1.38
   2   2 -15  415.89   20.86
  -2   2  15  412.24   20.45
  -2   2  15  392.36   20.89
   2   2 -15  418.83   20.78
  -2  -2  15  406.11   20.71
   2  -2 -15  423.84   20.99
  -2  -2  15  421.74   20.73
   2  -2 -15  423.80   20.91
  -2   2  14   14.54    1.71
  -2  -2  14   13.91    1.50
   2  -2 -14   13.54    1.63
  -2  -2  14   14.79    1.50
   2   2 -14   15.05    1.58
   2  -2 -14   13.66    1.75
  -2   2  14   14.37    1.21
   2   2 -14   14.06    1.54
  -2  -2  13   23.08    1.83
   2   2 -13   22.49    1.90
   2  -2 -13   23.12    2.07
  -2  -2  13   22.16    1.81
   2   2 -13   24.01    1.84
  -2   2  13   19.11    1.93
   2  -2 -13   23.37    1.94
   2   2 -13   20.04    1.85
  -2   2  13   20.59    1.50
  -2  -2  12   43.87    2.50
   2   2 -12  149.25    3.76
   2  -2 -12   64.64    3.21
   2   2 -12  157.67    3.76
  -2   2  12   96.68    3.87
   2   2 -12  119.33    3.22
  -2   2  12    4.15    1.75
   2  -2 -12   34.73    3.87
   2   2 -11  393.41   19.20
   2  -2 -11  387.47   19.33
  -2   2  11  372.83   18.88
   2   2 -11  392.82   19.08
   2  -2 -11  384.68   19.24
  -2   2  11  369.81   19.25
  -2  -2  11  391.95   19.10
  -2  -2  10    1.68    0.91
   2   2 -10    1.51    0.99
  -2   2  10    1.36    1.07
  -2   2  10    2.37    1.03
   2   2 -10    2.16    0.86
   2  -2 -10    2.25    1.15
   2  -2 -10    1.30    0.96
  -2   2  10    1.67    0.60
  -2   2   9  263.33   13.32
  -2   2   9  291.18   13.40
  -2  -2   9  288.26   13.50
   2   2  -9  260.17   13.57
  -2   2   9  253.50   13.74
  -2   2   9  249.95   13.62
   2   2  -9  270.22   13.44
   2  -2  -9  264.37   13.63
  -2   2   8  347.70   17.53
  -2   2   8  332.22   17.38
  -2   2   8  358.65   17.12
   2  -2  -8  358.15   17.41
  -2   2   8  335.07   17.11
   2   2  -8  356.11   17.34
  -2  -2   8  348.20   17.29
   2   2  -8  350.74   17.27
  -2  -2   7  267.35   12.74
   2   2  -7  269.59   12.80
  -2   2   7  269.15   12.56
   2   2  -7  256.12   12.74
  -2   2   7  235.07   12.79
   2   2  -7  235.62   12.64
   2  -2  -7  221.26   12.75
  -2   2   7  262.44   12.98
  -2   2   7  265.41   12.69
  -2   2   6    4.18    1.05
  -2  -2   6    2.52    0.77
   2  -2  -6    2.84    0.83
   2   2  -6    2.22    0.71
  -2   2   6    2.33    0.66
   2   2  -6    1.87    0.67
   2  -2  -6    1.43    0.73
  -2   2   6    2.14    0.53
   2   2  -6    2.76    0.74
  -2   2   6    1.92    0.78
  -2   2   5 1486.18   72.85
   2   2  -5 1602.17   72.63
  -2   2   5 1487.60   72.59
   2   2  -5 1549.34   72.56
   2  -2  -5 1594.43   72.72
  -2   2   5 1452.40   72.71
   2  -2  -5 1457.69   72.71
   2  -2  -5 1446.30   72.49
  -2   2   5 1474.65   72.49
  -2  -2   5 1513.18   72.62
   2   2  -5 1403.96   72.64
   2   2  -4   27.83    1.70
   2  -2  -4   24.56    1.52
   2  -2  -4   26.56    1.73
  -2   2   4   27.59    1.78
  -2  -2   4   23.79    1.65
   2  -2  -4   25.53    1.71
   2  -2  -4   25.36    1.61
  -2   2   4   26.00    1.62
  -2   2   4   27.13    1.55
   2   2  -4   28.51    1.65
   2   2  -3   22.02    1.47
   2  -2  -3   23.14    1.53
  -2   2   3   21.79    1.56
   2  -2  -3   21.84    1.43
   2   2  -3   22.46    1.38
  -2   2   3   22.29    1.35
  -2  -2   3   21.96    1.42
   2  -2  -3   20.87    1.35
  -2   2   2  188.77    9.64
   2  -2  -2  193.33    9.51
  -2   2   2  182.24    9.51
   2   2  -2  182.64    9.53
   2   2  -2  206.61    9.39
   2  -2  -2  196.64    9.61
   2   2  -2  180.32    9.47
   2  -2  -2  190.79    9.57
  -2  -2   2  190.56    9.51
  -2  -2   1  837.21   41.46
  -2   2   1  873.33   41.63
   2   2  -1  909.67   41.49
   2  -2  -1  849.81   41.50
   2   2  -1  861.35   41.63
  -2   2   1  804.71   41.49
   2   2  -1  816.15   41.47
   2   2  -1  871.30   41.38
   2   2   0 5045.85  257.26
   2   2   0 4624.53  257.33
   2  -2   0 5997.40  257.42
   2   2   0 5596.87  257.56
  -2   2   0 5660.83  257.42
  -2  -2   0 4787.59  257.25
   2   2   0 5778.55  257.32
  -2  -2   0 5833.33  257.31
  -2  -2  -1  530.38   26.84
  -2  -2  -1  576.08   26.99
   2   2   1  556.62   27.00
   2   2   1  562.81   26.90
   2  -2   1  543.93   27.01
   2   2   1  588.69   27.20
  -2  -2  -1  578.38   27.16
   2   2   1  529.72   26.85
  -2  -2  -1  558.04   26.91
  -2   2  -1  563.60   27.02
  -2  -2  -2  432.81   21.61
   2  -2   2  440.22   21.85
  -2   2  -2  440.29   21.86
   2   2   2  426.78   22.00
  -2  -2  -2  459.60   22.02
   2   2   2  460.55   21.63
  -2  -2  -2  442.65   21.76
   2   2   2  444.04   21.75
  -2  -2  -2  458.64   21.85
  -2  -2  -3    5.68    0.70
   2  -2   3    4.46    0.81
  -2   2  -3    3.84    0.76
   2   2   3    4.10    0.65
  -2  -2  -3    5.82    1.07
  -2  -2  -3    4.94    0.74
  -2  -2  -4    5.16    0.78
   2  -2   4    5.83    0.91
   2   2   4    6.49    0.46
  -2  -2  -4    4.66    1.07
  -2  -2  -4    6.58    0.92
   2   2   4    6.42    0.81
  -2  -2  -5    4.75    0.89
   2   2   5    4.39    0.86
  -2  -2  -5    5.04    1.90
  -2  -2  -5    6.18    1.35
   2   2   6   18.92    1.46
   2   2   6   17.02    1.12
  -2  -2  -6   18.70    1.42
  -2   2  -6   20.41    1.60
   2   2   7  139.84    6.41
   2   2   7  129.05    6.09
  -2  -2  -7  108.37    6.29
  -2   2  -7  101.32    6.34
   2   2   8   12.96    1.32
  -2   2  -8   12.28    1.39
   2   2   8   13.69    1.01
  -2  -2  -8   12.01    1.26
  -2  -2  -9  440.05   21.99
   2  -2   9  429.69   22.35
   2   2   9  466.96   21.98
   2   2   9  462.95   22.48
   2   2   9  438.33   22.17
  -2   2  -9  433.28   22.50
  -2  -2  -9  486.39   22.49
  -2   2  -9  463.78   22.47
  -2  -2 -10  259.93   12.92
  -2   2 -10  251.54   13.44
   2   2  10  267.12   12.91
   2  -2  10  265.07   13.29
  -2   2 -10  264.75   13.39
   2   2  10  263.24   13.11
   2   2  10  280.86   13.45
  -2  -2 -10  259.20   13.39
   2   2  11  209.95   10.41
   2   2  11  201.62   10.07
  -2  -2 -11  203.04   10.37
   2  -2  11  198.17   10.31
  -2  -2 -11  201.38   10.59
  -2   2 -11  161.37   10.22
  -2   2 -11  214.38   10.39
  -2  -2 -11  196.65    9.86
   2   2  11  207.14    9.86
   2  -2  11  201.42   10.24
  -2   2 -12  115.45    4.40
  -2  -2 -12   72.65    4.26
  -2  -2 -12   78.81    4.14
  -2  -2 -12   59.79    3.47
   2  -2  12   59.00    3.86
  -2   2 -12  114.88    4.41
   2   2  12   50.75    3.53
   2   2  12   51.98    3.38
   2  -2  12   92.98    4.06
  -2   2 -13   37.96    2.74
   2  -2  13   37.20    2.65
  -2  -2 -13   40.60    2.96
  -2  -2 -13   43.96    2.82
  -2  -2 -13   38.62    2.19
  -2   2 -13   42.34    2.83
   2   2  13   41.11    2.45
   2  -2  13   37.27    2.60
   2   2  13   37.03    2.17
  -2   2 -14   46.34    3.02
   2  -2  14   39.76    2.92
   2   2  14   46.20    2.46
   2  -2  14   46.96    2.91
   2   2  14   47.32    2.73
  -2   2 -14   48.40    3.09
  -2  -2 -14   37.92    2.42
  -2  -2 -14   40.58    3.00
  -2  -2 -14   45.77    3.29
  -2  -2 -15   11.09    1.99
   2   2  15   12.72    1.08
  -2   2 -15   13.61    1.72
  -2  -2 -15   11.91    1.06
  -2   2 -15   14.55    1.69
  -2  -2 -15   11.04    1.66
  -2  -2 -16   10.72    1.98
   2   2  16   13.19    1.13
  -2   2 -16   13.42    1.89
  -2   2 -16   11.46    1.72
  -2  -2 -16   12.35    1.13
  -2  -2 -16   11.75    1.77
  -2   2 -16   12.19    1.81
  -2  -2 -17   67.14    4.26
  -2   2 -17   66.13    4.36
  -2  -2 -17   68.50    4.55
  -2   2 -17   68.24    4.26
   2   2  17   66.15    3.61
  -2   2 -17   66.00    4.32
  -2  -2 -17   62.12    3.64
  -2  -2 -18   33.81    3.09
   2   2  18   30.94    2.02
  -2   2 -18   30.33    2.78
  -2   2 -18   28.97    2.61
  -2  -2 -18   28.91    2.02
   2   2  19    2.44    1.05
  -2  -2 -19    0.76    0.92
   2   2  20    1.37    1.00
  -2   2 -20    2.49    1.52
  -2  -2 -20    1.51    0.96
  -2  -2 -21   32.34    2.47
   2   2  21   43.43    2.57
  -2   2 -21   41.90    3.28
  -2  -2 -22   28.90    2.16
  -2   2 -22   27.60    2.76
  -2   2 -23   13.25    2.18
  -2  -2 -23   13.77    1.58
  -2   2 -24    2.09    1.84
  -2   2 -25   -0.66    1.88
  -2   2 -26    4.51    2.13
  -2   2 -27    0.90    2.03
  -2   2 -28   25.83    3.07
  -2   3  27    1.05    1.74
   2   3 -27   -0.11    2.13
  -2   3  26    4.19    1.80
   2   3 -26    7.37    2.26
  -2   3  25   13.18    2.11
   2   3 -25   15.47    2.48
  -2   3  24   10.36    1.90
   2   3 -24   13.57    2.35
  -2   3  23    2.88    1.99
  -2   3  23    4.00    1.65
   2  -3 -23    1.29    1.96
   2   3 -23    3.27    1.81
  -2   3  22   29.08    2.93
   2   3 -22   30.38    2.84
  -2   3  22   28.20    2.52
   2  -3 -22   26.40    3.04
  -2   3  21   11.92    2.16
  -2   3  21   10.11    1.24
   2   3 -21    9.16    1.93
  -2   3  21    9.92    1.75
  -2   3  20   84.23    4.83
   2  -3 -20   88.07    5.77
   2   3 -20   89.65    5.62
  -2   3  20   89.93    5.64
   2   3 -20   99.50    5.50
  -2   3  20   92.44    5.30
  -2   3  19    8.01    1.88
  -2   3  19    4.82    1.03
   2   3 -19    6.23    1.57
   2   3 -19    5.88    1.72
   2  -3 -19    6.85    1.78
  -2   3  19    6.27    1.41
   2  -3 -18   19.27    2.31
  -2   3  18   19.03    1.56
   2   3 -18   19.29    2.08
  -2   3  18   22.39    2.39
   2   3 -18   19.79    2.26
  -2   3  18   19.15    1.66
  -2   3  18   21.26    1.99
   2  -3 -17   81.58    5.18
  -2   3  17   79.30    4.74
   2   3 -17   84.31    5.01
   2   3 -17   83.59    5.06
  -2   3  17   77.79    4.34
  -2   3  17   79.13    5.07
   2   3 -17   86.57    4.88
  -2   3  17   75.79    4.39
   2  -3 -17   88.33    5.09
   2  -3 -16    3.46    1.58
   2  -3 -16    2.48    1.38
  -2   3  16    3.32    0.85
   2   3 -16    2.30    1.29
  -2   3  16    5.56    1.52
  -2   3  16    4.56    0.94
   2   3 -16    3.65    1.52
   2  -3 -15    9.57    1.67
   2  -3 -15    8.34    1.59
  -2   3  15    8.92    0.98
   2   3 -15    8.66    1.42
  -2   3  15   10.04    1.71
  -2   3  15    9.02    1.03
   2   3 -15    9.04    1.57
   2  -3 -14    5.12    1.41
   2  -3 -14    3.82    1.38
  -2   3  14    4.13    0.76
   2   3 -14    3.68    1.19
  -2   3  14    5.49    1.39
  -2   3  14    4.89    0.79
   2   3 -14    5.15    1.39
   2  -3 -13   39.80    2.78
   2  -3 -13   39.34    2.83
  -2   3  13   37.22    2.16
  -2   3  13   35.35    2.16
   2   3 -13   35.84    2.47
  -2   3  13   35.19    2.74
   2   3 -13   36.65    2.68
  -2  -3  13   33.64    2.57
  -2  -3  12   54.36    3.20
   2   3 -12   54.50    3.04
  -2   3  12   44.12    2.69
  -2   3  12   47.94    3.27
   2  -3 -12   51.42    3.30
   2  -3 -12   48.86    3.36
   2   3 -12   56.57    3.29
  -2   3  12   49.57    2.99
  -2   3  12   44.27    2.69
   2   3 -11  162.34    7.93
  -2   3  11  139.00    7.38
  -2   3  11  141.23    7.39
   2   3 -11  150.15    7.81
   2  -3 -11  142.03    7.94
   2  -3 -11  158.08    7.91
  -2   3  11  149.02    8.16
  -2  -3  11  154.70    7.75
  -2   3  11  142.61    7.62
  -2   3  11  144.19    7.90
  -2   3  10   88.61    5.04
  -2  -3  10  107.02    5.44
  -2   3  10   96.98    5.28
  -2   3  10  105.68    5.84
   2   3 -10  103.14    5.55
  -2   3  10   96.21    5.52
  -2   3  10   99.45    5.08
   2   3 -10   97.22    5.38
   2  -3 -10  105.42    5.58
   2  -3 -10   92.86    5.54
   2   3 -10  105.43    5.48
  -2  -3   9  591.14   29.48
  -2   3   9  668.18   29.23
  -2   3   9  690.23   29.50
  -2   3   9  595.51   29.87
   2   3  -9  589.52   29.59
  -2   3   9  543.89   29.59
  -2   3   9  547.60   29.21
   2   3  -9  584.17   29.46
   2  -3  -9  590.75   29.61
   2  -3  -9  556.78   29.64
   2   3  -9  588.03   29.52
   2   3  -8  155.77    7.72
  -2   3   8  155.28    8.04
   2   3  -8  160.58    7.67
  -2   3   8  141.10    7.73
   2   3  -8  143.10    7.55
   2  -3  -8  150.12    7.72
   2  -3  -8  142.54    7.76
  -2  -3   8  155.37    7.63
  -2   3   8  136.21    7.30
  -2   3   8  135.49    7.46
   2   3  -7  326.64   16.40
  -2   3   7  320.37   16.53
   2   3  -7  331.83   16.38
   2  -3  -7  331.96   16.48
   2  -3  -7  323.76   16.57
  -2   3   7  328.95   16.59
   2   3  -7  339.46   16.48
  -2  -3   7  340.12   16.40
  -2   3   7  319.61   16.15
  -2   3   7  329.67   16.32
  -2  -3   6  137.48    6.30
   2   3  -6  123.06    6.25
  -2   3   6  119.63    6.38
  -2   3   6  104.04    5.99
   2   3  -6  122.83    6.21
  -2   3   6  115.10    6.41
   2  -3  -6  122.33    6.39
   2   3  -6  129.24    6.32
   2  -3  -6  116.26    6.02
   2  -3  -6  113.47    6.28
   2  -3  -5  122.69    6.27
   2   3  -5  121.11    6.39
   2  -3  -5  126.29    6.42
  -2   3   5  110.87    6.54
  -2  -3   5  136.63    6.48
   2  -3  -5  122.35    6.54
  -2   3   5  117.19    6.25
   2   3  -5  134.79    6.51
  -2   3   5  119.92    6.58
   2  -3  -4   39.84    2.32
  -2   3   4   36.16    2.48
   2  -3  -4   37.32    2.21
   2   3  -4   38.00    2.38
   2   3  -4   39.05    2.31
   2  -3  -4   39.11    2.42
  -2  -3   4   38.66    2.34
  -2   3   4   38.00    2.54
  -2   3   4   39.04    2.22
  -2   3   3   51.31    2.76
  -2   3   3   48.15    2.98
  -2   3   3   45.84    2.98
   2   3  -3   50.07    2.85
   2  -3  -3   48.47    2.88
   2   3  -3   48.57    2.65
   2  -3  -3   48.92    2.72
   2  -3  -3   48.26    2.79
  -2  -3   3   48.83    2.78
   2  -3  -2    0.83    0.67
   2   3  -2    0.34    0.52
  -2   3   2   -0.21    0.83
   2  -3  -2    2.64    0.74
   2   3  -2    1.20    0.67
  -2   3   2    1.45    0.89
  -2  -3   2    0.11    0.66
  -2   3   2    1.29    0.71
  -2  -3   1  609.98   30.75
  -2   3   1  680.56   31.02
  -2   3   1  615.23   30.83
   2   3  -1  644.66   31.10
   2   3  -1  639.91   30.73
   2   3  -1  643.19   30.87
   2  -3  -1  640.45   30.82
   2   3  -1  596.16   30.78
   2   3   0    4.50    0.68
   2   3   0    5.12    0.92
   2  -3   0    4.67    0.85
  -2   3   0    5.84    0.84
  -2  -3   0    5.60    0.68
   2   3   0    6.10    0.72
   2   3   0    5.25    1.23
  -2   3   0    4.46    0.95
   2   3   1    3.63    0.60
   2  -3   1    4.12    0.85
   2   3   1    3.68    0.67
   2   3   1    2.64    0.83
   2   3   1    2.51    1.09
  -2  -3  -1    2.75    0.61
  -2  -3  -1    3.40    0.56
  -2   3  -1    4.35    0.84
  -2  -3  -2   54.11    2.73
   2   3   2   53.89    2.91
  -2  -3  -2   50.17    2.87
   2  -3   2   51.55    2.99
  -2  -3  -2   51.58    2.74
   2   3   2   51.02    2.76
   2   3   2   50.60    3.06
   2   3   2   54.61    3.32
  -2   3  -2   51.11    3.04
   2   3   3  165.83    8.11
  -2  -3  -3  160.97    8.12
   2  -3   3  158.36    8.16
   2   3   3  155.97    8.47
   2   3   3  153.30    7.88
  -2  -3  -3  173.93    8.24
  -2   3  -3  166.39    8.23
  -2  -3  -3  157.49    7.86
   2   3   4   54.41    3.42
   2   3   4   50.29    2.64
  -2  -3  -4   50.22    3.08
   2  -3   4   56.12    3.11
  -2  -3  -4   57.54    3.01
  -2  -3  -4   52.17    2.62
   2   3   4   51.04    2.98
  -2   3  -4   52.67    3.09
  -2  -3  -5   32.58    1.90
  -2  -3  -5    7.72    1.52
  -2   3  -5   73.39    2.37
   2   3   5    0.89    0.98
  -2  -3  -5    4.81    1.45
   2  -3   5   64.18    2.06
   2   3   6    8.79    1.08
  -2   3  -6    9.68    1.27
  -2  -3  -6   10.31    1.12
   2  -3   6    8.54    1.19
  -2  -3  -6    9.41    1.43
  -2  -3  -6   10.06    1.14
  -2   3  -6    8.72    1.21
  -2  -3  -7   36.84    2.42
  -2   3  -7   36.34    2.54
  -2  -3  -7   33.02    2.49
  -2  -3  -7   39.70    2.82
  -2   3  -7   33.12    2.50
   2   3   7   40.50    2.08
   2   3   7   40.25    2.48
   2  -3   7   38.77    2.48
  -2   3  -8    2.79    1.07
  -2  -3  -8    2.99    0.95
  -2  -3  -8    3.21    1.39
   2  -3   8    2.70    0.98
   2   3   8    3.16    0.53
   2   3   8    4.03    1.02
  -2  -3  -8    3.24    1.01
  -2   3  -9    5.54    1.84
   2   3   9   14.98    1.84
   2   3   9    6.96    1.35
  -2  -3  -9   13.96    1.81
   2   3  10  149.17    7.70
   2   3  10  141.69    7.26
  -2  -3 -10  142.07    7.63
  -2   3 -10  134.76    7.71
  -2  -3 -10  150.75    7.80
   2   3  11    1.63    1.06
  -2  -3 -11    0.10    1.03
   2   3  11    0.65    0.64
  -2   3 -11    0.30    1.17
  -2  -3 -11    0.24    1.04
   2   3  12   13.89    1.73
  -2  -3 -12   18.34    1.78
   2   3  12   14.46    1.25
  -2   3 -12   14.12    1.82
  -2  -3 -12   14.37    1.83
   2   3  13   84.52    4.50
  -2  -3 -13   80.03    5.22
   2   3  13   84.20    4.97
  -2   3 -13   82.11    4.99
  -2  -3 -13   81.30    4.89
   2   3  14   18.37    1.03
   2   3  14   21.71    1.57
  -2  -3 -14   22.82    2.10
  -2   3 -14   19.83    2.06
   2   3  14   18.81    1.05
  -2  -3 -14   20.47    2.35
   2   3  14   21.81    2.10
  -2  -3 -15    4.19    1.41
   2   3  15    3.07    0.99
   2   3  15    2.99    0.47
   2   3  15    2.63    0.51
  -2  -3 -15    2.12    1.79
  -2   3 -15    1.95    1.31
  -2   3 -16    4.33    1.85
   2   3  16   10.60    0.83
   2   3  16    6.65    1.35
  -2  -3 -16   10.69    2.02
   2   3  17   90.76    4.62
  -2   3 -17   93.57    5.59
   2   3  17   88.17    5.01
  -2   3 -18  108.86    6.44
   2   3  18  108.75    5.53
  -2   3 -19    2.33    1.54
  -2   3 -20   15.11    2.19
  -2   3 -21    5.45    1.86
  -2   3 -22   31.12    3.05
  -2   3 -23   15.76    2.41
  -2   3 -24    1.58    1.97
  -2   3 -25   14.23    2.52
  -2   3 -26    9.49    2.51
   2   4 -25   -1.30    1.98
   2  -4 -25    0.71    2.16
  -2   4  25   -0.07    1.69
   2   4 -24    2.84    2.00
   2  -4 -24    1.82    2.11
  -2   4  24    0.34    1.54
   2   4 -23    7.13    2.17
  -2   4  23    8.75    1.87
   2  -4 -23    4.29    2.19
   2   4 -22   16.95    2.55
   2  -4 -22   15.47    2.57
  -2   4  22   17.03    2.06
  -2   4  22   14.90    1.95
  -2   4  21   15.03    1.82
   2   4 -21   11.55    2.25
  -2   4  21   15.75    2.40
  -2   4  21   11.38    1.80
  -2   4  20   60.42    3.75
  -2   4  20   56.51    3.72
  -2   4  20   52.69    3.20
  -2   4  20   60.31    4.35
   2   4 -20   62.00    3.94
   2  -4 -20   57.00    4.24
  -2   4  19    1.49    0.84
  -2   4  19    4.03    1.40
  -2   4  19    8.45    2.21
   2  -4 -19    5.77    1.97
  -2   4  19    1.57    1.42
  -2   4  18    8.04    1.43
   2   4 -18    9.67    1.61
  -2   4  18    8.91    1.99
   2  -4 -18    7.92    1.96
  -2   4  18    6.26    0.91
  -2   4  18    6.46    0.95
  -2   4  17    6.28    0.90
  -2   4  17    8.76    1.92
   2  -4 -17    6.00    1.81
   2   4 -17    8.27    1.50
  -2   4  17    7.72    0.93
  -2   4  17    7.47    1.36
   2  -4 -16   26.30    2.73
  -2   4  16   32.26    2.29
  -2   4  16   30.21    2.83
   2   4 -16   33.19    2.40
  -2   4  16   26.19    1.81
   2   4 -16   31.84    2.75
  -2   4  16   28.37    1.80
   2   4 -15    5.56    1.60
  -2   4  15    6.04    0.85
  -2   4  15    6.54    1.67
   2   4 -15    7.88    1.65
   2  -4 -15    5.85    1.64
   2   4 -15    6.43    1.33
  -2   4  15    5.90    1.21
   2  -4 -15    9.66    1.77
  -2   4  15    6.08    0.81
  -2   4  14   36.05    1.99
   2   4 -14   36.05    2.76
   2  -4 -14   24.60    2.56
   2   4 -14   34.60    2.78
   2  -4 -14   24.78    2.69
  -2   4  14   30.84    1.98
  -2   4  14   39.06    2.40
  -2   4  14   36.18    2.82
   2   4 -14   37.02    2.48
   2   4 -13   46.69    3.37
  -2   4  13   46.68    2.97
  -2   4  13   46.48    2.67
   2  -4 -13   51.36    3.57
   2  -4 -13   51.96    3.40
   2   4 -13   52.72    3.35
  -2   4  13   45.23    2.62
  -2   4  13   50.89    3.46
   2   4 -12   17.33    1.85
  -2   4  12    2.87    1.39
  -2   4  12    2.87    0.71
   2   4 -12   15.76    1.74
   2   4 -12   15.66    1.81
   2  -4 -12    6.34    1.60
  -2   4  12    3.58    0.99
   2  -4 -12    7.86    1.59
  -2   4  12    7.78    2.04
  -2   4  12    2.26    0.71
  -2   4  11   10.50    0.94
  -2   4  11   11.41    1.24
   2  -4 -11   12.35    1.61
   2   4 -11   10.69    1.58
   2   4 -11   12.29    1.51
  -2   4  11   11.01    1.70
  -2   4  11    9.60    1.91
   2  -4 -11   11.52    1.63
   2   4 -11   12.45    1.54
  -2   4  11   10.22    0.99
  -2   4  10   77.42    4.33
  -2   4  10   84.92    4.61
  -2  -4  10   84.48    4.82
  -2   4  10   81.04    5.35
   2   4 -10   94.86    5.03
  -2   4  10   86.41    5.02
  -2   4  10   80.00    4.39
   2  -4 -10   86.91    4.90
   2  -4 -10   87.20    5.07
   2   4 -10   84.06    4.82
   2   4 -10   85.55    4.83
   2   4  -9    0.82    1.04
   2   4  -9    1.03    1.02
   2   4  -9    0.42    0.96
  -2  -4   9    0.04    0.98
  -2   4   9    0.42    0.61
   2  -4  -9   -0.54    1.13
  -2   4   9    0.52    1.10
   2  -4  -9    0.15    1.03
   2   4  -8   16.39    1.58
   2   4  -8   14.72    1.51
  -2   4   8   13.36    1.65
  -2   4   8   15.40    1.17
  -2  -4   8   15.96    1.55
  -2   4   8   15.25    1.78
   2   4  -8   16.72    1.67
   2  -4  -8   16.77    1.64
   2  -4  -7    8.26    0.88
   2   4  -7    7.54    1.22
   2  -4  -7    6.17    1.18
   2   4  -7    7.71    1.16
  -2   4   7    6.56    1.34
   2   4  -7    7.43    1.16
  -2  -4   7   11.85    1.27
  -2   4   7    9.24    0.92
  -2   4   7    5.02    1.37
   2   4  -6  101.32    5.17
   2   4  -6   92.12    5.01
  -2   4   6   97.48    5.26
   2  -4  -6   90.69    5.09
  -2   4   6   86.81    5.26
  -2  -4   6   87.55    5.02
  -2   4   6   87.23    4.80
   2  -4  -6   92.57    4.79
  -2  -4   5    6.67    1.09
  -2   4   5    8.12    0.94
   2  -4  -5    9.60    1.18
   2   4  -5   10.59    1.01
  -2   4   5    9.68    1.75
   2   4  -5    8.30    1.20
  -2   4   5    8.25    1.45
  -2   4   5   10.32    1.39
   2   4  -5    9.54    1.12
   2  -4  -5    7.52    1.01
   2  -4  -5    7.28    0.91
  -2  -4   4  253.85   12.81
  -2   4   4  249.74   13.04
  -2   4   4  241.79   13.06
   2  -4  -4  251.34   12.84
   2   4  -4  263.66   12.74
   2   4  -4  257.00   12.92
  -2   4   4  254.83   12.72
   2  -4  -4  257.69   12.71
   2  -4  -3   81.25    4.68
  -2   4   3   89.77    4.95
   2   4  -3   83.17    4.58
  -2   4   3   82.22    4.98
  -2  -4   3   83.55    4.64
  -2   4   3   89.17    4.64
   2   4  -3   90.14    4.76
   2  -4  -3   90.18    4.61
   2  -4  -2  362.49   18.47
   2   4  -2  371.02   18.44
  -2  -4   2  370.17   18.35
   2   4  -2  381.45   18.83
   2   4  -2  386.61   18.51
  -2   4   2  363.71   18.66
   2   4  -2  359.94   18.32
  -2   4   2  379.45   18.66
  -2   4   2  373.86   18.40
   2  -4  -2  370.80   18.36
   2   4  -1  402.44   20.13
  -2  -4   1  415.62   20.06
  -2   4   1  411.83   20.39
   2   4  -1  437.92   20.60
   2   4  -1  399.01   20.07
  -2   4   1  399.09   20.33
   2   4  -1  415.17   20.26
  -2   4   1  394.60   20.15
   2  -4  -1  403.31   20.12
   2   4   0   36.52    2.36
   2  -4   0   41.34    2.49
   2   4   0   43.96    2.98
   2   4   0   33.88    2.52
  -2  -4   0   44.49    2.35
  -2   4   0   33.19    2.60
  -2   4   0   44.84    2.56
   2   4   0   39.57    2.40
   2   4   1   23.31    1.65
   2  -4   1   27.78    1.84
   2   4   1   22.60    1.84
  -2  -4  -1   24.28    1.56
   2   4   1   24.52    1.59
  -2   4  -1   19.29    1.82
  -2   4  -1   22.92    1.82
   2   4   1   25.22    2.24
  -2  -4  -2   10.00    1.11
   2   4   2   15.68    1.44
   2   4   2   59.69    3.49
   2   4   2   24.06    1.76
  -2  -4  -2   75.21    1.76
   2  -4   2    7.28    1.30
  -2   4  -2    0.84    1.18
  -2  -4  -2   19.48    1.31
   2   4   2    8.11    1.08
  -2   4  -2    5.94    1.30
  -2  -4  -3   47.87    2.61
   2   4   3   44.25    2.80
   2  -4   3   53.17    2.98
   2   4   3   48.99    3.43
  -2  -4  -3   47.64    2.58
  -2   4  -3   54.32    3.07
  -2  -4  -3   48.89    2.80
   2   4   3   47.20    3.02
   2   4   3   44.19    2.60
   2   4   4    0.57    0.79
   2  -4   4    0.53    0.94
   2   4   4    1.62    1.28
  -2  -4  -4    0.73    0.46
   2   4   4    0.74    0.47
  -2  -4  -4    0.90    0.75
  -2   4  -4    0.32    0.89
   2   4   5   50.44    3.51
  -2  -4  -5   70.21    3.72
  -2  -4  -5   64.33    3.16
  -2   4  -5  162.90    4.60
   2   4   5   47.97    3.14
   2  -4   5  147.65    4.35
   2   4   5   48.28    3.97
  -2  -4  -6   62.50    3.68
  -2   4  -6   65.53    3.87
   2   4   6   58.24    4.14
  -2  -4  -6   63.75    3.83
   2   4   6   61.42    3.69
   2  -4   6   66.27    3.84
  -2   4  -7   48.61    3.44
  -2   4  -7   58.51    3.47
  -2  -4  -7   53.51    3.29
  -2  -4  -7   49.42    3.38
   2   4   7   55.74    3.32
   2  -4   7   55.06    3.36
  -2   4  -8  120.76    6.97
  -2   4  -8  116.78    6.87
  -2  -4  -8  130.57    6.83
  -2  -4  -8  129.85    7.00
   2   4   8  130.42    6.85
   2  -4   8  127.09    6.84
  -2  -4  -9   19.71    1.90
  -2   4  -9   16.73    1.98
  -2  -4  -9   20.79    1.96
  -2   4  -9   17.65    2.03
  -2   4 -10    1.77    1.38
  -2   4 -10    0.73    1.35
  -2  -4 -10    2.53    1.23
  -2  -4 -10    2.09    1.29
   2   4  10    2.26    1.29
  -2  -4 -11  138.37    7.30
  -2  -4 -11  131.43    7.49
  -2   4 -11  125.09    7.29
   2   4  11  125.00    6.61
   2   4  11  142.64    7.23
  -2   4 -11  131.89    7.28
  -2  -4 -11  141.40    7.19
   2   4  11  122.71    6.59
   2   4  12   30.81    2.45
  -2   4 -12   69.15    3.70
  -2  -4 -12   68.30    3.45
   2   4  12   43.47    3.22
  -2   4 -12   89.55    3.74
  -2   4 -12   87.25    3.82
  -2  -4 -12   57.09    3.55
   2   4  12   29.04    2.47
  -2  -4 -13   31.57    2.57
   2   4  13   31.81    2.64
  -2   4 -13   30.56    2.79
   2   4  13   30.71    2.00
  -2  -4 -13   31.21    2.66
  -2   4 -13   31.48    2.67
   2   4  13   30.64    2.01
  -2  -4 -14   88.62    5.13
   2   4  14   94.37    5.26
   2   4  14   82.01    4.58
   2   4  14   88.56    4.63
  -2  -4 -14   77.62    5.22
  -2   4 -14   77.05    5.35
   2   4  15   32.94    2.25
  -2  -4 -15   40.20    2.95
   2   4  15   32.24    2.25
   2   4  15   38.84    2.98
  -2  -4 -15   34.65    3.00
   2   4  16  113.14    6.58
   2   4  16  108.92    5.86
   2   4  16  110.47    5.90
  -2  -4 -16  106.53    6.58
  -2  -4 -17  152.39    8.52
  -2   4 -17  147.63    8.41
   2   4  17  148.22    7.76
   2   4  17  144.62    7.69
  -2   4 -18    2.49    1.80
  -2  -4 -18    4.57    1.87
  -2   4 -19    0.98    1.63
  -2  -4 -19    1.00    1.79
  -2   4 -20    8.02    2.01
  -2  -4 -20    8.16    2.16
  -2   4 -21    4.27    1.97
  -2  -4 -21    5.25    2.08
  -2   4 -22    2.97    1.99
  -2  -4 -22    3.65    2.18
  -2   4 -23    1.45    1.97
  -2  -4 -23    2.50    2.27
   2  -5 -22    4.52    2.25
   2  -5 -21    3.73    2.11
  -2   5  20    0.34    1.40
   2   5 -20    1.01    1.75
   2  -5 -20    1.70    1.93
  -2   5  20    1.81    2.06
  -2   5  19    4.44    1.54
   2  -5 -19    2.76    1.95
   2   5 -19    3.79    1.92
  -2   5  19    2.64    2.04
   2   5 -19    4.70    1.57
  -2   5  18   -0.26    1.13
   2  -5 -18    1.08    1.78
   2   5 -18    1.49    1.38
   2   5 -18   -0.93    1.73
  -2   5  18    4.33    1.98
  -2   5  17    1.81    1.13
  -2   5  17    4.35    1.96
   2  -5 -17    2.83    1.69
   2   5 -17    2.05    1.72
   2   5 -17    2.98    1.36
  -2   5  16    1.39    0.60
  -2   5  16    1.93    1.07
  -2   5  16    1.66    1.76
   2  -5 -16   -0.45    1.63
   2   5 -16    0.85    1.47
   2   5 -16   -0.16    1.21
  -2   5  15    1.12    0.62
   2  -5 -15    1.23    1.48
  -2   5  15    4.37    1.75
   2   5 -15    1.88    1.54
   2   5 -15    1.86    1.19
  -2   5  15    2.94    1.11
   2  -5 -14   12.04    2.00
  -2   5  14   14.60    1.09
  -2   5  14   17.46    2.24
   2   5 -14   14.43    2.01
   2   5 -14   15.24    2.06
  -2   5  14   13.63    1.09
   2   5 -13    5.43    1.61
  -2   5  13    5.76    0.80
  -2   5  13    6.22    2.11
   2  -5 -13    4.34    1.57
   2   5 -13    6.87    1.59
  -2   5  13    7.42    1.81
   2   5 -13    7.43    1.65
  -2   5  13    4.93    0.78
   2  -5 -13    7.02    1.65
   2   5 -12   12.17    1.77
   2  -5 -12   13.20    1.80
   2   5 -12   12.34    1.80
  -2   5  12   13.82    2.01
  -2   5  12    9.38    1.00
  -2   5  12   11.34    1.03
   2   5 -12   13.26    1.90
  -2   5  11   22.24    1.61
   2   5 -11   26.88    2.27
  -2   5  11   28.21    2.48
   2   5 -11   27.10    2.31
  -2   5  11   21.38    1.56
   2   5 -11   26.82    2.40
   2  -5 -11   23.57    2.22
   2   5 -10   29.48    2.40
  -2   5  10   26.96    2.53
   2   5 -10   29.77    2.38
  -2   5  10   24.20    1.75
   2   5 -10   28.90    2.48
   2  -5 -10   31.25    2.48
   2   5  -9   38.59    2.99
  -2   5   9   40.36    2.54
  -2   5   9   55.43    3.44
   2   5  -9   45.02    3.04
   2  -5  -9   43.31    3.09
   2   5  -9   49.75    3.32
   2   5  -8  229.56   10.69
  -2   5   8  217.92   10.76
   2   5  -8  195.03   10.41
   2  -5  -8  187.98   10.04
   2  -5  -8  193.39   10.44
  -2   5   8  192.64   10.05
   2   5  -8  217.82   10.47
  -2   5   8  195.33   11.17
   2   5  -7   29.88    2.28
  -2   5   7   30.55    2.56
  -2  -5   7   29.15    2.24
   2  -5  -7   26.02    2.29
   2   5  -7   24.55    2.08
  -2   5   7   32.68    3.20
   2  -5  -7   29.71    1.95
  -2   5   7   31.42    1.97
   2   5  -7   34.54    2.48
   2   5  -6    1.36    1.14
   2   5  -6    0.74    0.99
  -2   5   6   -0.69    1.27
   2   5  -6    0.04    0.95
   2  -5  -6    0.45    0.76
  -2   5   6   -1.18    1.92
  -2  -5   6   -0.21    1.00
  -2   5   6    0.37    0.79
   2   5  -5   49.82    2.88
   2   5  -5   33.22    2.44
   2   5  -5   41.09    2.58
   2  -5  -5   35.22    2.33
   2  -5  -5   29.59    2.44
  -2   5   5   42.06    3.61
  -2   5   5   29.75    2.75
  -2   5   5   30.25    2.30
  -2  -5   5   58.51    2.76
   2   5  -4  144.46    7.71
  -2   5   4  147.82    8.47
   2  -5  -4  138.75    7.65
  -2   5   4  146.38    7.94
   2   5  -4  147.78    7.56
   2  -5  -4  148.47    7.50
  -2   5   4  128.23    7.47
  -2  -5   4  159.27    7.62
   2   5  -3    0.31    1.55
   2   5  -3    0.58    0.91
   2  -5  -3    1.20    0.92
  -2   5   3    0.95    1.28
   2  -5  -3    1.27    0.87
   2   5  -3    0.95    1.21
  -2   5   3    0.76    1.41
   2   5  -3    0.67    0.92
  -2   5   3    0.74    0.87
  -2  -5   3    1.83    0.97
   2   5  -2   59.37    3.28
   2   5  -2   47.71    3.11
  -2   5   2   51.03    3.52
   2   5  -2   48.08    3.38
  -2   5   2   49.17    3.58
   2   5  -2   54.88    3.84
   2  -5  -2   47.74    3.22
  -2  -5   2   54.66    3.15
  -2   5   2   58.61    3.27
   2  -5  -2   55.70    3.17
   2   5  -1   31.95    2.14
  -2  -5   1   29.32    2.05
   2   5  -1   33.42    2.87
   2  -5  -1   29.12    2.22
  -2   5   1   31.66    2.47
   2   5  -1   28.61    2.09
   2   5  -1   34.21    2.49
  -2   5   1   29.88    2.52
   2  -5  -1   28.02    2.09
  -2   5   1   30.88    2.20
   2   5   0    5.17    1.02
   2   5   0    3.58    1.33
  -2   5   0    4.06    1.32
   2  -5   0    5.11    1.11
  -2  -5   0    5.49    0.96
  -2   5   0    7.25    1.20
  -2   5   0    3.47    1.32
   2   5   0    4.76    0.96
   2   5   0    5.49    1.74
  -2  -5  -1    1.17    0.67
   2   5   1    1.33    0.90
   2   5   1    0.42    1.17
  -2  -5  -1    1.25    0.79
   2  -5   1    0.72    1.02
  -2   5  -1    0.66    1.08
  -2   5  -1    0.77    1.15
   2   5   1    0.43    0.79
   2   5   1    2.31    1.61
   2   5   2    2.07    0.86
  -2  -5  -2    1.41    0.74
   2   5   2    3.49    1.03
   2   5   2    4.14    1.33
   2   5   2    5.40    1.91
  -2   5  -2    0.61    1.20
   2  -5   2    0.95    1.08
  -2   5  -2    0.30    1.08
   2   5   3    2.69    0.75
   2   5   3    2.15    0.98
   2   5   3    3.38    1.29
   2   5   3    3.20    1.71
  -2   5  -3    4.22    1.26
  -2   5  -3    1.87    1.16
  -2  -5  -3    2.58    0.69
   2  -5   3    4.46    1.22
  -2  -5  -3    2.89    0.72
  -2  -5  -4    2.04    0.65
   2   5   4    3.82    1.86
   2  -5   4    1.82    1.21
  -2  -5  -4    0.88    0.87
  -2   5  -4    3.41    1.22
   2   5   4    1.19    0.99
   2   5   4    1.73    0.66
  -2   5  -4    1.08    1.14
  -2  -5  -5    7.50    1.21
   2   5   5    8.82    1.97
   2   5   5    9.34    1.38
  -2  -5  -5    7.59    0.78
   2   5   5    9.14    0.84
  -2   5  -5    7.11    1.48
   2   5   6    5.60    1.25
   2   5   6    6.19    1.98
   2   5   6    4.38    0.59
  -2   5  -6    4.71    1.39
  -2  -5  -6    5.49    1.19
  -2  -5  -6    4.02    0.56
  -2   5  -7   46.95    3.37
   2   5   7   52.51    3.23
  -2  -5  -7   46.43    3.09
  -2   5  -8   10.57    1.76
   2   5   8   13.53    1.70
  -2   5  -8   10.17    1.77
  -2  -5  -8   13.00    1.57
  -2   5  -9   22.02    2.36
  -2   5  -9   21.73    2.32
  -2  -5  -9   22.98    2.07
   2   5   9   26.23    2.23
  -2  -5  -9   21.85    2.18
  -2   5 -10   28.13    2.51
  -2   5 -10   23.49    2.40
  -2  -5 -10   24.84    2.20
  -2  -5 -10   22.94    2.36
   2   5  10   23.50    2.28
   2   5  11   62.15    3.76
  -2   5 -11   70.10    4.65
  -2  -5 -11   77.27    4.42
  -2   5 -11   79.73    4.73
  -2  -5 -11   74.74    4.58
   2   5  11   81.42    4.57
  -2   5 -12    9.71    1.89
  -2   5 -12    9.87    1.91
  -2  -5 -12    5.46    1.76
  -2  -5 -12    7.78    1.61
   2   5  12    5.43    0.93
   2   5  12    8.04    1.80
  -2   5 -13   13.85    2.25
  -2   5 -13   13.63    2.13
  -2  -5 -13   16.01    2.15
  -2  -5 -13   15.47    1.97
   2   5  13   12.96    1.25
   2   5  13   18.46    2.18
  -2   5 -14    6.48    1.94
  -2  -5 -14    6.17    1.68
  -2  -5 -14    5.98    1.78
   2   5  14    6.61    1.01
  -2   5 -14    4.14    1.80
   2   5  14    7.03    1.80
  -2  -5 -15   30.34    3.02
  -2   5 -15   31.44    2.95
   2   5  15   29.96    2.10
   2   5  15   38.40    3.01
  -2   5 -15   36.69    3.24
  -2  -5 -16   22.65    2.66
  -2   5 -16   24.88    2.75
   2   5  16   26.53    2.69
  -2  -5 -17   49.71    4.13
   2   5  17   63.76    4.26
  -2  -5 -18    0.20    1.81
  -2  -5 -19   15.76    2.45
  -2  -5 -20    0.11    1.86
  -2   5 -21    3.58    2.11
  -2  -5 -21    2.42    2.08
  -2  -5 -22    3.75    2.30
   2  -6 -20    4.76    2.20
   2  -6 -19    1.77    1.90
   2   6 -19    5.76    2.14
   2  -6 -18    2.21    1.83
   2   6 -18    1.76    1.96
  -2   6  17    0.80    1.97
   2   6 -17    1.40    1.91
  -2   6  16    3.47    2.06
   2   6 -16    0.48    1.68
  -2   6  15    0.37    1.80
   2   6 -15   -0.46    1.71
   2   6 -15   -0.16    1.68
  -2   6  14    3.93    1.95
   2   6 -14    3.20    1.67
   2   6 -14    2.18    1.66
   2   6 -13    4.72    1.61
   2   6 -13    5.33    1.75
  -2   6  13    3.15    1.91
   2   6 -12    3.16    1.58
   2   6 -12    0.17    1.57
  -2   6  12    0.43    1.71
   2   6 -11    0.97    1.54
   2   6 -11    1.90    1.45
  -2   6  11    1.32    1.71
  -2   6  11    1.47    0.81
   2   6 -10   22.27    2.19
  -2   6  10   21.32    2.43
   2   6 -10   20.01    2.11
  -2   6  10   18.44    3.13
   2   6 -10   26.95    2.23
   2  -6 -10   20.17    2.17
   2   6 -10   24.64    2.43
  -2   6  10   18.21    1.54
   2   6  -9    1.07    1.32
   2   6  -9    0.87    1.32
  -2   6   9    0.16    1.62
   2  -6  -9    0.68    1.36
   2   6  -9    2.17    1.33
   2   6  -9    1.87    1.48
  -2   6   9    0.83    0.91
  -2   6   9   -0.63    2.38
  -2   6   8   18.34    2.96
   2   6  -8   14.52    1.81
   2  -6  -8   12.48    1.36
  -2   6   8   14.66    1.42
  -2   6   8   16.85    2.19
   2   6  -8   15.13    1.87
   2   6  -8   15.70    2.04
   2   6  -8   17.64    1.84
   2   6  -7   19.94    1.92
  -2   6   7   19.07    2.25
   2  -6  -7   15.64    1.53
  -2   6   7   17.54    1.60
   2   6  -7   19.71    1.93
  -2   6   7   22.82    3.03
   2   6  -7   20.19    2.14
   2   6  -6   -0.66    1.36
  -2   6   6   -1.49    1.63
  -2   6   6    1.96    2.36
   2   6  -6    0.05    1.21
   2  -6  -6   -0.77    0.96
   2   6  -6    1.45    1.21
  -2   6   6    0.23    0.99
   2   6  -5   41.89    2.84
  -2   6   5   30.97    2.34
   2   6  -5   34.99    2.51
  -2   6   5   29.92    2.87
   2  -6  -5   29.20    2.27
   2  -6  -5   33.26    2.47
  -2   6   5   38.84    3.88
   2   6  -5   42.61    3.56
   2   6  -5   35.42    2.55
   2   6  -4   74.02    4.19
   2   6  -4   64.16    3.86
  -2   6   4   69.74    5.20
   2   6  -4   66.51    4.76
  -2   6   4   63.55    4.36
   2   6  -4   63.00    3.94
   2   6  -4   61.01    4.26
  -2   6   4   63.61    3.85
   2  -6  -4   61.31    3.92
   2  -6  -4   65.06    3.79
  -2  -6   4   67.21    3.92
   2   6  -3  115.16    6.19
   2   6  -3  104.82    5.89
   2  -6  -3  103.51    6.02
   2   6  -3  114.97    6.88
  -2   6   3  115.75    7.22
  -2   6   3  116.74    6.50
   2   6  -3  104.55    5.96
   2   6  -3  105.02    6.32
  -2   6   3  114.35    6.00
   2  -6  -3  107.23    5.89
  -2  -6   3  107.30    5.91
  -2  -6   2   41.58    2.73
  -2   6   2   44.48    3.43
   2   6  -2   30.44    2.71
   2   6  -2   33.18    3.14
   2  -6  -2   39.94    2.90
   2   6  -2   43.37    3.78
   2   6  -2   34.93    2.86
   2  -6  -2   58.51    2.97
  -2   6   2   57.62    3.09
  -2   6   1   40.63    2.69
   2   6  -1   39.59    2.67
   2  -6  -1   33.23    2.62
   2   6  -1   34.61    2.57
  -2   6   1   37.15    3.02
   2   6  -1   33.13    2.94
  -2  -6   1   38.10    2.48
   2  -6  -1   33.81    2.59
   2   6  -1   42.68    3.59
   2   6   0    0.59    1.02
   2   6   0    0.10    1.99
   2   6   0   -0.65    1.20
  -2  -6   0    0.14    0.95
   2  -6   0    0.04    1.24
  -2   6   0   -0.48    1.18
  -2  -6   0   -1.77    1.04
   2  -6   0   -1.10    1.25
  -2   6   0   -2.37    1.74
   2   6   1   28.80    2.31
  -2  -6  -1   29.23    2.10
   2   6   1   35.00    3.33
   2   6   1   35.32    2.29
  -2  -6  -1   29.56    2.09
  -2   6  -1   27.26    2.47
  -2   6  -1   33.14    2.78
   2   6   2   26.21    2.03
  -2   6  -2    9.43    2.01
  -2  -6  -2   54.36    2.11
  -2   6  -2    9.97    2.15
   2   6   2   28.35    2.35
   2   6   2   59.57    4.05
  -2  -6  -2   18.42    1.84
  -2  -6  -3    2.35    0.93
   2   6   3    2.56    0.99
  -2   6  -3    2.66    1.63
  -2   6  -3    6.55    1.62
   2   6   3    4.50    2.29
   2   6   3    3.00    1.22
  -2  -6  -3    4.02    0.98
  -2  -6  -4   20.14    1.48
  -2   6  -4   16.80    2.21
   2   6   4   24.92    3.00
   2   6   4   20.21    1.99
   2   6   4   21.02    1.59
  -2   6  -4   19.06    2.12
  -2   6  -5   17.15    2.01
  -2  -6  -5    9.51    1.06
   2   6   5   12.98    1.15
  -2   6  -5   12.38    1.99
   2   6   5   12.19    1.70
   2   6   5   15.42    2.68
  -2  -6  -6  122.42    6.40
  -2   6  -6  126.36    6.75
   2   6   6  131.45    6.57
   2   6   6  123.63    5.92
   2   6   6  128.82    7.49
  -2   6  -6  133.27    6.84
   2   6   7   71.10    3.58
  -2  -6  -7   63.08    3.29
  -2   6  -7   71.88    3.81
  -2   6  -7   69.84    3.80
  -2   6  -8   10.49    1.96
  -2  -6  -8   13.72    1.70
   2   6   8   14.60    1.90
  -2   6  -8   15.43    2.09
  -2   6  -9   18.67    2.71
  -2  -6  -9   19.78    2.12
  -2   6 -10    3.10    1.79
   2   6  10    3.32    1.61
  -2   6 -10    4.86    1.76
  -2  -6 -10    4.86    1.49
  -2   6 -11    8.98    2.07
  -2  -6 -11   16.73    1.93
   2   6  11   16.73    2.17
  -2   6 -11   14.02    2.23
   2   6  12    4.43    1.74
  -2   6 -12    1.64    1.77
  -2  -6 -12    4.49    1.59
  -2   6 -12    4.85    1.85
  -2   6 -13   50.53    4.14
   2   6  13   59.27    4.04
  -2   6 -13   56.51    4.25
   2   6  14   43.42    3.37
  -2   6 -14   41.20    3.52
  -2   6 -14   42.39    3.53
  -2  -6 -14   30.63    3.17
  -2   6 -15    2.01    1.97
  -2  -6 -15    5.91    1.99
   2   6  15    8.56    2.11
  -2   6 -15    3.89    2.12
   2   6  16   33.43    3.15
  -2  -6 -16   29.29    3.08
  -2   6 -16   27.24    3.21
  -2   6 -16   28.62    3.18
   2   6  17    9.19    2.30
  -2   6 -17   11.97    2.30
  -2  -6 -18   -0.20    1.92
  -2  -6 -19   10.92    2.42
   2   7 -16    1.07    2.03
   2   7 -15    7.37    2.25
   2   7 -15    7.19    2.11
   2   7 -14    7.22    2.14
   2   7 -14    8.25    2.06
  -2   7  14    9.09    2.48
   2   7 -13    0.77    1.80
   2   7 -13    1.59    1.74
  -2   7  13   -0.29    2.01
   2   7 -12   11.27    2.17
   2   7 -12    7.87    1.87
  -2   7  12   14.08    2.53
   2   7 -11    3.86    1.82
   2   7 -11    4.70    1.72
  -2   7  11    6.36    2.18
   2   7 -10   -0.43    1.68
   2   7 -10    2.39    1.57
  -2   7  10    0.27    1.91
   2   7  -9    2.82    1.70
  -2   7   9    0.53    1.86
   2   7  -9    1.68    1.47
   2   7  -8   28.26    2.68
   2   7  -8   23.48    2.40
  -2   7   8   29.50    2.92
   2   7  -8   22.76    3.33
   2   7  -7   11.27    1.79
  -2   7   7   15.51    3.27
   2   7  -7   11.63    2.72
   2   7  -7   12.85    1.99
  -2   7   7    9.98    1.46
  -2   7   7    7.87    2.16
   2   7  -6   14.33    1.95
   2   7  -6   17.44    2.19
  -2   7   6   17.94    3.32
   2   7  -6   13.88    2.89
  -2   7   6   16.79    2.44
  -2   7   6   17.28    1.75
   2   7  -5   24.66    2.35
  -2   7   5   22.19    3.71
   2   7  -5   27.59    3.36
  -2   7   5   20.13    1.99
  -2   7   5   21.47    2.66
   2   7  -5   20.49    2.09
   2  -7  -5   19.56    2.02
   2   7  -4    1.07    2.49
  -2   7   4   -1.18    2.88
   2  -7  -4    3.57    1.37
   2   7  -4    2.51    1.34
   2   7  -4    1.49    1.37
  -2   7   4    2.33    1.89
   2   7  -4    2.07    1.44
  -2   7   4    2.51    1.27
   2   7  -3    3.46    2.56
  -2   7   3    4.94    2.95
   2  -7  -3    3.26    1.30
   2   7  -3    4.10    1.31
   2   7  -3    2.39    1.34
  -2   7   3    3.95    1.91
   2   7  -3    4.16    1.46
  -2   7   3    4.33    1.42
   2   7  -2    5.86    2.64
  -2   7   2    5.04    2.90
   2  -7  -2    6.19    1.42
   2   7  -2    4.41    1.21
  -2   7   2    3.81    1.38
   2   7  -2    3.46    1.34
  -2   7   2    3.16    1.91
   2   7  -2    2.81    1.37
   2   7  -1    8.25    1.59
  -2   7   1   15.17    2.34
   2  -7  -1   11.22    1.67
  -2  -7   1   11.99    1.50
  -2   7   1   15.68    1.85
   2   7  -1   12.44    2.91
  -2   7   1   18.88    3.38
   2   7  -1   14.29    1.76
   2   7   0    4.94    1.46
  -2   7   0    4.21    1.94
  -2   7   0    7.39    1.59
  -2  -7   0    5.10    1.19
   2  -7   0    5.23    1.49
   2   7   0    7.30    1.45
   2   7   0    9.93    2.71
  -2   7   0    8.39    3.07
   2   7   1    5.36    1.43
   2  -7   1    6.20    1.45
  -2  -7  -1    5.18    1.16
  -2   7  -1    8.93    2.15
   2   7   1    6.65    2.69
   2   7   1    9.41    1.41
  -2   7  -1    6.23    1.64
  -2   7  -2    3.33    2.05
  -2   7  -2    7.87    1.83
   2   7   2   11.58    1.62
   2   7   2   15.24    1.94
  -2   7  -3   34.61    3.18
   2   7   3   34.85    2.43
   2   7   3   31.05    2.62
  -2   7  -3   35.06    2.91
   2   7   3   36.11    3.93
   2   7   4    6.34    1.57
  -2   7  -4    5.89    1.75
   2   7   4    6.41    2.76
  -2   7  -4    6.79    2.04
   2   7   5    1.45    1.47
  -2   7  -5    1.41    1.62
   2   7   5    4.75    2.69
  -2   7  -5    1.82    1.88
   2   7   6    1.72    1.48
  -2   7  -6    2.08    1.70
   2   7   6    2.77    2.52
  -2   7  -6    0.77    1.92
   2   7   7   -0.06    1.55
  -2   7  -7   -0.52    1.92
  -2   7  -7   -0.66    1.66
  -2   7  -8   31.34    3.09
  -2   7  -8   25.34    2.75
   2   7   8   28.29    2.66
  -2   7  -8   29.26    2.91
  -2   7  -9    4.76    1.86
  -2   7  -9    5.56    2.09
   2   7   9    3.17    1.73
  -2   7  -9    1.77    1.85
  -2   7 -10    0.63    1.78
   2   7  10    0.52    1.82
  -2   7 -10    0.09    1.94
  -2   7 -10    1.40    1.89
  -2   7 -11    2.69    1.97
   2   7  11    4.23    1.94
  -2   7 -11    4.90    2.20
  -2   7 -11    4.63    2.08
  -2   7 -12   21.96    2.88
   2   7  12   24.89    2.77
  -2   7 -12   26.94    2.99
  -2   7 -13   20.21    2.77
   2   7  13   21.92    2.67
  -2   7 -13   17.04    2.70
  -2   7 -14    2.16    2.04
   2   7  14    3.69    2.13
  -2   7 -14    2.12    2.17
  -2   7 -15   22.63    3.05
  -2   7 -16    1.31    2.20
   2   8 -12   16.96    2.48
   2   8 -12   22.57    2.91
   2   8 -11   16.59    2.42
   2   8 -11   21.55    2.81
   2   8 -10    1.73    1.86
   2   8 -10    2.75    2.05
   2   8  -9    7.90    1.95
   2   8  -9    8.24    2.20
   2   8  -8    2.02    1.74
   2   8  -8    3.03    3.00
   2   8  -8    2.92    1.91
   2   8  -7    8.22    1.91
   2   8  -7   11.32    2.24
   2   8  -6    0.08    1.80
   2   8  -6   -1.63    3.07
   2   8  -5   30.95    2.97
   2   8  -5   29.70    4.20
   2   8  -4   17.59    2.38
   2   8  -4   18.98    3.63
   2   8  -3    4.32    1.79
   2   8  -3    4.65    2.99
   2   8  -2    8.17    3.21
  -2   8   1    5.86    1.73
  -2   8   0   24.40    2.57
  -2   8  -1   17.79    2.31
  -2   8  -2    0.08    1.62
   2  -8   2    0.81    1.50
  -2   8  -3    3.96    1.86
   2  -8   3    0.90    1.54
  -2   8  -4    5.05    1.99
  -2   8  -5   23.41    2.78
  -2   8  -6    1.79    1.96
  -2   8  -7   -0.64    1.86
  -2   8  -7    0.18    1.91
  -2   8  -8    3.11    1.96
  -2   8  -8    2.47    2.02
  -2   8  -9    2.74    2.03
  -2   8  -9    0.88    2.04
  -2   8 -10    1.85    2.07
  -2   8 -10    3.12    2.07
  -2   8 -11    5.37    2.24
   3   0 -32   39.92    3.59
   3   0 -31   -0.09    1.99
   3   0 -30   61.18    4.43
   3   0 -29    2.69    1.89
   3   0 -28    8.95    1.99
   3   0 -27    0.32    1.65
   3   0 -26    2.44    1.59
   3   0 -25    0.91    1.49
   3   0 -25   -1.48    1.63
  -3   0  24   23.50    2.38
   3   0 -24   19.77    2.34
   3   0 -24   23.94    2.32
   3   0 -23    0.57    1.53
  -3   0  23    0.07    1.44
   3   0 -23    0.76    1.27
  -3   0  22   82.91    5.26
   3   0 -22   90.39    5.24
   3   0 -22   87.04    5.29
   3   0 -21    0.58    1.41
  -3   0  21    0.07    1.48
   3   0 -21    0.75    1.27
   3   0 -20    1.40    1.42
   3   0 -20    0.42    1.60
  -3   0  20   -0.46    1.39
   3   0 -20    1.01    1.29
   3   0 -19    0.63    1.31
   3   0 -19   -0.07    1.47
  -3   0  19   -0.09    1.19
  -3   0  19    0.06    1.35
   3   0 -19    0.79    1.14
   3   0 -18  637.61   32.16
   3   0 -18  651.40   32.15
  -3   0  18  650.21   32.04
  -3   0  18  644.64   32.21
   3   0 -18  659.87   32.28
   3   0 -17    0.41    1.08
   3   0 -17    0.93    1.19
  -3   0  17    0.17    1.04
  -3   0  17    1.01    1.07
   3   0 -17    1.61    1.01
  -3   0  16   74.30    4.15
   3   0 -16   58.02    3.92
   3   0 -16   64.36    4.02
  -3   0  16   69.40    3.92
   3   0 -16   65.68    4.04
  -3   0  16   71.75    4.18
  -3   0  15   -0.36    0.96
  -3   0  15   -0.05    0.90
   3   0 -15   -0.09    0.94
  -3   0  15    0.89    0.85
   3   0 -15    0.46    0.99
   3   0 -15    0.89    0.81
  -3   0  14   37.71    2.47
   3   0 -14   34.92    2.37
   3   0 -14   30.97    2.29
  -3   0  14   34.68    2.30
   3   0 -14   32.89    2.42
  -3   0  14   39.76    2.50
  -3   0  13   -0.54    0.88
  -3   0  13    0.82    0.85
   3   0 -13   -0.26    0.84
  -3   0  13    0.35    0.79
   3   0 -13   -0.35    0.92
   3   0 -13    0.12    0.72
  -3   0  12   40.89    2.85
   3   0 -12   47.66    2.85
   3   0 -12   50.78    2.89
  -3   0  12   44.37    2.79
   3   0 -12   49.70    3.00
  -3   0  12   48.53    2.95
  -3   0  11    0.37    0.84
   3   0 -11    0.38    0.78
   3   0 -11   -0.13    0.71
  -3   0  11   -0.66    0.76
   3   0 -11   -0.85    0.84
  -3   0  11    0.54    0.86
   3   0 -10  329.76   16.60
  -3   0  10  327.78   16.63
   3   0 -10  332.41   16.66
  -3   0  10  343.89   16.73
   3   0 -10  346.99   16.73
   3   0  -9    0.52    0.76
  -3   0   9   -0.34    0.63
  -3   0   9    0.52    0.68
   3   0  -9    0.40    0.60
   3   0  -9   -0.14    0.58
   3   0  -8  245.33   12.34
  -3   0   8  258.01   12.33
   3   0  -8  243.18   12.36
   3   0  -8  242.04   12.24
  -3   0   8  249.39   12.36
  -3   0   7   -0.02    0.59
   3   0  -7    0.40    0.50
  -3   0   7   -0.20    0.59
   3   0  -7    0.07    0.52
   3   0  -7    0.36    0.59
  -3   0   6  654.58   31.76
   3   0  -6  645.93   31.77
  -3   0   6  666.54   31.78
   3   0  -6  680.79   31.79
  -3   0   6  623.42   31.66
   3   0  -5   -0.08    0.54
  -3   0   5   -0.13    0.41
   3   0  -5   -0.54    0.61
  -3   0   5    0.18    0.53
   3   0  -4   87.17    4.45
  -3   0   4   87.44    4.44
   3   0  -4   86.38    4.41
  -3   0   3    0.23    0.41
   3   0  -3   -0.01    0.36
   3   0  -3   -0.38    0.43
  -3   0   3   -0.51    0.43
  -3   0   2  188.98    9.05
  -3   0   2  194.42    9.11
  -3   0   2  167.48    9.12
   3   0  -1    0.17    0.31
  -3   0   1    0.04    0.32
  -3   0   1    0.01    0.36
   3   0   0 6295.73  300.06
  -3   0   0 5969.57  300.08
   3   0   0 6331.35  300.08
  -3   0  -1   -0.03    0.40
   3   0   1   -0.03    0.39
  -3   0  -1   -0.53    0.43
  -3   0  -2 9486.55  476.38
   3   0   2 9999.00  476.39
  -3   0  -2 9994.47  476.43
   3   0   2 9972.01  476.41
   3   0   3   -0.08    0.61
  -3   0  -3   -0.01    0.43
   3   0   3   -0.09    0.46
   3   0   4  864.52   41.31
   3   0   4  848.42   41.39
  -3   0  -4  836.13   41.31
  -3   0  -5    0.43    0.47
   3   0   5   -0.05    0.66
   3   0   5   -0.16    0.47
  -3   0  -6   48.42    2.75
   3   0   6   56.61    2.78
   3   0   6   47.45    2.89
   3   0   7   -0.03    0.74
   3   0   7    0.40    0.55
  -3   0  -7   -0.45    0.56
  -3   0  -8 1816.86   87.65
  -3   0  -8 1783.09   87.60
   3   0   8 1770.23   87.56
   3   0   8 1871.39   87.75
   3   0   9    0.04    0.91
  -3   0  -9    0.21    0.79
   3   0   9   -0.02    0.74
  -3   0  -9    0.11    0.69
  -3   0 -10 1297.86   61.88
  -3   0 -10 1243.58   61.80
   3   0  10 1294.79   61.76
   3   0  10 1233.74   61.94
   3   0  11   -0.13    0.88
  -3   0 -11    0.26    0.83
   3   0  11   -0.50    0.72
  -3   0 -11   -0.10    0.70
  -3   0 -12  471.02   24.45
   3   0  12  473.22   24.62
   3   0  12  527.40   24.44
  -3   0 -12  505.00   24.57
   3   0  13   -0.30    1.07
  -3   0 -13   -0.26    0.92
   3   0  13   -0.13    0.74
  -3   0 -13    0.53    0.77
   3   0  14  265.89   13.18
  -3   0 -14  285.24   13.41
   3   0  14  236.29   13.38
  -3   0 -14  259.37   13.26
  -3   0 -15    0.39    1.01
  -3   0 -15    0.17    0.87
   3   0  15   -0.33    0.87
  -3   0 -16  170.10    9.47
   3   0  16  190.17    9.41
  -3   0 -16  185.08    9.60
  -3   0 -17   -0.22    1.22
   3   0  17   -0.24    1.03
  -3   0 -17    0.25    1.15
   3   0  18   19.83    1.82
  -3   0 -18   19.28    1.90
  -3   0 -19    0.05    1.12
   3   0  19    0.54    1.15
  -3   0 -20   12.32    1.70
  -3   0 -21   -0.37    1.21
  -3   0 -22   -0.26    1.37
  -3   0 -23    0.07    1.40
  -3   0 -24   10.75    1.85
  -3   0 -25   -0.57    1.55
  -3   0 -26    2.83    1.68
  -3   0 -27   -0.54    1.73
   3   1 -30    9.08    2.34
   3  -1 -29   21.53    2.49
   3   1 -29   20.45    2.72
   3  -1 -28   -0.45    1.60
   3   1 -28    0.93    1.84
   3  -1 -27   63.34    4.23
   3   1 -27   64.73    4.50
  -3   1  27   61.01    4.37
  -3   1  26    8.03    1.91
   3  -1 -26    6.52    1.67
   3   1 -26    6.76    1.86
   3   1 -25    5.43    1.68
  -3   1  25    7.01    1.79
   3  -1 -25    4.38    1.52
   3   1 -25    4.10    1.70
  -3   1  24   22.62    2.42
   3   1 -24   25.62    2.44
   3   1 -24   21.30    2.43
   3  -1 -24   23.94    2.26
   3  -1 -24   23.92    2.58
  -3   1  23   69.35    4.65
   3  -1 -23   73.03    4.47
   3   1 -23   76.44    4.78
   3  -1 -23   74.40    4.82
   3   1 -23   70.01    4.53
  -3   1  22    0.35    1.44
   3  -1 -22    1.89    1.24
   3   1 -22    2.55    1.56
   3  -1 -22    0.90    1.54
   3   1 -21  398.54   20.37
   3  -1 -21  386.21   20.10
   3  -1 -21  413.15   20.39
  -3   1  21  403.49   20.00
   3   1 -21  406.81   20.41
  -3   1  21  390.49   20.27
   3   1 -20    0.54    1.42
   3  -1 -20    0.32    1.15
  -3   1  20    1.28    1.44
  -3  -1  20    1.18    1.47
  -3   1  20    1.35    1.60
   3  -1 -20    0.75    1.47
   3  -1 -20    0.37    1.50
   3   1 -20    0.68    1.49
  -3   1  20    0.64    1.17
   3   1 -19   16.75    2.10
  -3   1  19   16.59    2.14
  -3   1  19   22.66    2.30
   3  -1 -19   21.25    2.30
  -3  -1  19   16.49    2.34
   3   1 -19   18.30    2.21
   3  -1 -19   17.57    2.31
   3  -1 -19   16.21    1.84
  -3   1  19   21.19    1.89
   3  -1 -18  101.16    5.76
  -3   1  18  105.23    5.95
  -3  -1  18   96.79    5.92
  -3   1  18  100.91    5.68
  -3   1  18  105.05    6.08
   3  -1 -18  113.13    6.06
   3   1 -18  103.30    5.97
   3  -1 -18  106.74    6.08
   3   1 -18  111.05    6.05
   3  -1 -17    0.55    0.99
   3   1 -17    0.12    1.09
  -3  -1  17   -0.33    1.07
   3  -1 -17    0.75    1.19
   3  -1 -17    0.88    1.22
  -3   1  17    0.96    1.27
  -3  -1  17    1.25    1.20
  -3   1  17    0.33    1.15
   3   1 -17    0.62    1.15
  -3   1  17    0.31    0.91
  -3  -1  16   11.69    1.44
  -3   1  16   13.75    1.30
   3  -1 -16   11.97    1.61
   3  -1 -16   11.53    1.55
  -3   1  16    8.98    1.41
   3   1 -16   10.18    1.44
   3  -1 -16   12.36    1.33
  -3   1  16   11.09    1.62
   3   1 -16   12.12    1.53
   3   1 -15    1.44    1.04
   3  -1 -15    0.20    0.75
  -3   1  15   -0.10    0.93
  -3  -1  15    0.48    0.95
   3  -1 -15    0.22    1.00
  -3   1  15    1.62    0.85
   3   1 -15    0.44    1.02
  -3   1  15    0.81    1.06
   3  -1 -15    0.94    1.07
  -3  -1  14   35.73    2.26
  -3   1  14   33.62    2.11
   3  -1 -14   34.24    2.40
   3   1 -14   29.69    2.26
   3   1 -14   33.21    2.31
   3  -1 -14   24.62    2.04
  -3   1  14   37.77    2.50
  -3  -1  13    5.68    1.04
   3  -1 -13    5.31    1.19
  -3   1  13    5.25    0.89
   3   1 -13    5.44    1.04
  -3   1  13    4.47    1.16
   3   1 -13    5.90    1.07
   3  -1 -13    6.18    0.92
   3   1 -12  813.57   37.64
  -3   1  12  634.04   37.60
   3  -1 -12  719.02   37.63
  -3   1  12  717.50   37.49
   3   1 -12  803.72   37.69
   3  -1 -12  782.92   37.55
  -3  -1  12  932.89   37.71
   3  -1 -11    2.58    1.02
  -3  -1  11    1.84    0.83
   3   1 -11    2.68    0.93
  -3   1  11    1.90    0.76
   3   1 -11    1.81    0.90
   3  -1 -11    1.51    0.74
  -3   1  10  133.64    6.56
   3   1 -10  134.14    6.71
  -3  -1  10  105.47    6.61
   3   1 -10  129.70    6.62
   3  -1 -10  133.54    6.73
   3  -1 -10  128.98    6.59
  -3  -1  10  125.84    6.64
  -3  -1   9  251.97   12.17
  -3   1   9  237.08   12.19
  -3   1   9  243.83   12.02
   3   1  -9  216.70   12.10
   3   1  -9  254.97   12.07
  -3  -1   8   49.29    2.98
   3  -1  -8   55.61    3.07
  -3   1   8   51.80    3.04
  -3  -1   8   49.68    2.86
   3   1  -8   50.77    2.87
  -3   1   8   55.36    2.89
  -3  -1   7  173.04    7.46
   3  -1  -7  101.85    7.34
  -3   1   7  182.94    7.56
  -3  -1   7  185.69    7.36
   3   1  -7  156.16    7.33
  -3   1   7  106.10    7.27
  -3  -1   6  195.70    9.74
   3  -1  -6  187.26    9.79
  -3   1   6  210.26    9.83
  -3  -1   6  186.02    9.62
   3   1  -6  184.31    9.63
  -3   1   6  216.59    9.76
  -3  -1   5  345.19   17.03
  -3   1   5  373.40   17.24
   3  -1  -5  304.26   17.17
  -3   1   5  336.49   17.13
  -3  -1   5  353.12   17.03
   3   1  -5  356.82   17.04
  -3  -1   5  355.52   17.14
  -3  -1   5  363.32   17.19
  -3  -1   4 2069.78   94.45
   3   1  -4 1911.12   94.45
  -3  -1   4 1931.58   94.28
  -3   1   4 1971.68   94.49
  -3  -1   4 1935.17   94.29
   3   1  -4 1969.55   94.30
  -3  -1   4 2013.31   94.41
  -3   1   4 1805.70   94.44
  -3   1   4 1929.29   94.42
  -3   1   3   65.09    3.49
   3  -1  -3   67.94    3.50
  -3   1   3   66.41    3.56
   3   1  -3   62.80    3.50
  -3  -1   3   70.16    3.51
   3  -1  -3   68.80    3.53
  -3  -1   2   23.65    1.98
  -3  -1   2   24.57    1.94
   3   1  -2   27.43    2.00
  -3  -1   1  685.61   32.87
   3   1  -1  703.40   32.89
   3  -1  -1  634.28   32.91
  -3  -1   0 1862.64   90.23
  -3  -1  -1 3349.34  162.11
  -3  -1  -2 3299.36  159.67
   3   1   3    0.97    0.34
  -3  -1  -3    1.02    0.28
  -3  -1  -3    0.87    0.55
  -3   1  -3    0.72    0.54
  -3  -1  -4  323.08   16.04
   3   1   4  332.99   16.02
  -3  -1  -4  337.93   16.01
   3  -1   4  295.71   16.18
  -3   1  -4  332.39   16.21
  -3  -1  -4  337.24   16.21
   3   1   5  943.46   45.98
  -3  -1  -5  945.80   46.04
  -3   1  -5  982.70   46.21
  -3  -1  -5  908.17   45.98
   3  -1   5 1022.44   46.20
  -3  -1  -5  963.76   46.22
   3   1   6   94.97    4.88
   3  -1   6   98.48    5.11
  -3  -1  -6   97.83    5.15
  -3  -1  -6   98.21    4.90
  -3   1  -6  104.77    5.14
  -3  -1  -6   95.58    4.96
   3  -1   7   52.63    2.89
   3   1   7   49.77    2.64
  -3  -1  -7   47.11    2.72
  -3  -1  -7   49.03    2.95
  -3  -1  -7   51.22    2.65
  -3   1  -7   52.31    2.90
   3  -1   8  159.37    8.11
   3   1   8  164.95    7.90
  -3  -1  -8  168.09    8.24
  -3  -1  -8  160.17    8.00
  -3  -1  -8  152.40    7.91
  -3   1  -8  147.31    8.13
   3  -1   9  209.21   10.27
   3   1   9  209.82   10.07
  -3   1  -9  201.85   10.31
  -3  -1  -9  199.82   10.38
  -3  -1  -9  194.35   10.07
  -3  -1  -9  201.07   10.17
   3  -1  10  369.10   18.09
   3   1  10  376.91   17.90
  -3  -1 -10  376.83   18.04
  -3   1 -10  383.52   18.22
  -3  -1 -10  365.29   18.26
  -3   1 -10  341.79   18.13
  -3  -1 -10  341.51   17.91
  -3   1 -11   30.46    2.16
  -3   1 -11   30.55    2.12
  -3  -1 -11   31.33    2.24
  -3  -1 -11   26.10    1.81
   3  -1  11   31.91    2.05
   3   1  11   29.79    1.82
  -3   1 -12    6.32    1.15
  -3  -1 -12    6.55    1.24
  -3  -1 -12    4.59    0.80
   3  -1  12    4.67    1.00
   3   1  12    6.01    0.80
  -3   1 -12    5.85    1.10
  -3   1 -13    1.69    1.09
   3   1  13    1.03    0.68
   3  -1  13    1.03    0.90
  -3  -1 -13    1.57    1.07
  -3  -1 -13    0.35    0.66
  -3   1 -13    0.92    0.95
   3   1  14   55.67    2.98
   3  -1  14   58.96    3.25
  -3   1 -14   48.30    3.28
  -3  -1 -14   49.24    2.97
  -3   1 -14   55.18    3.29
   3   1  15   27.67    1.86
   3  -1  15   27.43    2.09
  -3   1 -15   28.68    2.29
  -3  -1 -15   24.92    1.86
  -3   1 -15   26.90    2.18
  -3  -1 -15   26.71    2.30
  -3   1 -15   28.59    2.42
   3  -1  16  114.53    6.24
   3   1  16  111.51    6.05
  -3   1 -16  116.00    6.40
  -3  -1 -16  114.39    6.11
  -3   1 -16  113.11    6.58
  -3  -1 -16  118.36    6.57
  -3   1 -16  117.80    6.49
  -3   1 -17  125.98    6.97
  -3   1 -17  122.60    7.05
  -3  -1 -17  129.66    7.10
  -3   1 -17  116.70    6.84
   3   1  17  126.04    6.54
  -3  -1 -17  121.77    6.58
  -3   1 -18    1.37    1.42
  -3  -1 -18    1.46    1.02
  -3   1 -18    0.18    1.28
   3   1  18    1.70    1.03
  -3   1 -19   56.63    3.79
  -3  -1 -19   51.05    3.36
   3   1  19   55.90    3.40
  -3   1 -20   18.38    2.06
  -3  -1 -20   16.48    1.72
   3   1  20   18.93    1.74
   3   1  21   12.58    1.55
  -3  -1 -21    8.89    1.45
  -3   1 -21    8.55    1.76
  -3  -1 -22   20.50    2.06
  -3   1 -22   27.26    2.55
   3   1  22   25.04    2.12
  -3  -1 -23    9.23    1.73
  -3   1 -23   16.39    2.29
  -3  -1 -24   12.54    1.71
  -3   1 -24   14.21    2.16
  -3  -1 -25    0.41    1.40
  -3   1 -25    0.76    1.72
  -3   1 -26   -0.17    1.77
  -3   1 -27    0.53    1.98
  -3   1 -28    6.59    2.15
  -3   1 -29    8.44    2.29
   3   2 -29   14.24    2.65
   3   2 -28    3.11    2.05
  -3   2  27    8.90    2.00
   3   2 -27   13.49    2.35
  -3   2  26    0.94    1.66
   3   2 -26    1.95    1.92
  -3   2  25    2.51    1.66
   3   2 -25    1.03    1.69
  -3   2  24    1.47    1.51
   3   2 -24    0.36    1.64
  -3   2  23    9.34    1.44
  -3   2  23    9.39    1.78
   3   2 -23    6.52    1.84
  -3   2  22   19.48    1.80
   3   2 -22   18.07    2.23
  -3   2  22   16.88    2.11
   3  -2 -21   31.07    2.98
  -3   2  21   35.77    2.45
   3   2 -21   35.31    2.92
   3   2 -21   33.88    2.82
  -3   2  21   33.42    2.75
   3  -2 -20  165.43    9.38
  -3   2  20  164.17    8.83
   3   2 -20  173.60    9.35
   3   2 -20  177.47    9.26
  -3   2  20  173.13    9.20
   3   2 -19   13.36    1.99
  -3   2  19    5.85    1.31
  -3   2  19    7.90    1.68
   3   2 -19   16.51    1.92
   3  -2 -19   10.67    2.10
   3  -2 -18  208.81   11.15
  -3   2  18  205.04   10.64
   3   2 -18  206.71   11.11
   3   2 -18  218.88   10.99
  -3   2  18  205.85   10.93
   3  -2 -17   36.18    2.93
  -3   2  17   37.12    2.83
   3  -2 -17   37.69    3.02
  -3   2  17   43.22    2.59
   3   2 -17   40.33    2.96
   3   2 -17   42.65    2.88
  -3  -2  17   41.73    2.86
  -3  -2  16   52.98    3.23
  -3   2  16   47.36    2.94
   3  -2 -16   50.41    3.45
   3  -2 -16   52.82    3.43
   3   2 -16   47.42    3.32
   3   2 -16   49.77    3.23
   3  -2 -15   14.71    1.75
   3   2 -15   13.39    1.64
  -3  -2  15   15.85    1.65
   3   2 -15   16.09    1.60
   3  -2 -15   15.32    1.82
  -3   2  15   14.79    1.35
  -3  -2  15   16.58    1.65
  -3  -2  14  107.10    5.67
   3   2 -14  103.28    5.58
   3  -2 -14  101.08    5.79
   3  -2 -14   93.12    5.69
  -3   2  14   99.68    5.35
   3   2 -14  106.63    5.74
  -3  -2  14   97.55    5.53
   3   2 -13   45.92    2.68
  -3  -2  13   45.02    2.66
  -3   2  13   39.38    2.41
   3  -2 -13   42.03    2.82
   3   2 -12  667.51   31.56
  -3  -2  12  648.99   31.39
   3   2 -12  637.53   31.38
  -3   2  12  621.45   31.24
   3  -2 -12  623.42   31.57
  -3   2  11   21.35    1.97
  -3  -2  11   29.19    1.90
   3   2 -11   25.84    2.02
  -3   2  11   26.90    2.21
   3   2 -11   26.19    1.84
   3  -2 -11   28.05    2.12
  -3   2  11   24.59    1.70
  -3  -2  10  317.26   15.84
   3   2 -10  320.99   15.73
  -3   2  10  292.72   15.92
  -3   2  10  314.57   15.67
  -3  -2  10  322.34   15.74
   3  -2 -10  324.60   15.97
  -3   2  10  330.79   16.10
   3   2 -10  339.84   15.91
  -3   2  10  296.14   15.67
  -3  -2   9  433.82   21.20
  -3  -2   9  426.59   21.18
   3   2  -9  443.60   21.06
  -3   2   9  394.10   21.26
  -3   2   9  434.24   21.05
  -3  -2   9  440.28   21.07
   3  -2  -9  439.59   21.31
  -3   2   9  416.32   21.05
  -3   2   9  438.72   21.43
   3   2  -9  403.28   21.18
  -3  -2   8  505.00   25.46
  -3  -2   8  507.20   25.44
   3   2  -8  556.32   25.57
  -3   2   8  486.72   25.56
  -3  -2   8  512.95   25.35
   3  -2  -8  533.65   25.59
  -3   2   8  489.73   25.33
   3   2  -8  548.57   25.34
  -3   2   8  526.79   25.71
   3   2  -8  531.44   25.49
  -3   2   8  500.21   25.45
  -3   2   7  248.44   12.17
  -3   2   7  244.49   11.81
  -3   2   7  212.13   11.99
   3   2  -7  211.61   11.78
   3  -2  -7  198.61   11.94
  -3  -2   7  263.46   11.97
   3   2  -7  234.05   11.91
   3   2  -7  254.02   12.01
  -3   2   7  266.90   11.98
   3   2  -7  249.61   11.75
   3   2  -6 1297.42   63.45
   3   2  -6 1213.13   63.60
   3   2  -6 1350.73   63.53
   3  -2  -6 1334.44   63.74
  -3   2   6 1294.48   63.77
  -3  -2   6 1443.91   63.68
   3   2  -6 1323.00   63.70
  -3   2   6 1245.27   63.55
  -3   2   6 1309.72   63.65
   3   2  -5   18.42    1.22
  -3  -2   5   17.83    1.42
   3   2  -5   18.97    1.43
  -3   2   5   20.28    1.63
   3  -2  -5   19.93    1.59
   3   2  -5   18.47    1.50
   3  -2  -5   29.74    1.54
  -3   2   5   21.96    1.44
  -3   2   5   19.66    1.50
  -3  -2   4  570.54   29.68
  -3   2   4  599.11   29.65
   3  -2  -4  634.02   29.80
   3   2  -4  603.51   29.73
   3   2  -4  600.34   29.66
   3   2  -4  642.65   29.58
   3  -2  -4  585.40   29.64
   3  -2  -4  627.36   29.75
  -3   2   4  604.50   29.73
  -3   2   4  603.04   29.83
   3   2  -3   83.57    4.62
   3  -2  -3   89.65    4.66
  -3   2   3   96.56    4.79
   3   2  -3   89.60    4.56
  -3   2   3   81.66    4.57
  -3  -2   3   85.53    4.59
   3   2  -3   92.64    4.64
   3  -2  -3   93.07    4.73
   3  -2  -3   91.97    4.60
   3  -2  -2  481.25   24.31
   3   2  -2  470.87   24.16
   3   2  -2  483.35   24.31
   3   2  -2  496.89   24.25
  -3   2   2  493.89   24.41
   3  -2  -2  522.78   24.28
  -3  -2   2  459.27   24.20
   3   2  -1 2096.35  104.00
   3  -2  -1 2129.17  104.06
  -3   2   1 1999.79  104.05
   3   2  -1 2224.69  103.91
   3   2  -1 2193.43  103.97
  -3  -2   1 2105.37  103.97
  -3   2   1 2199.10  104.18
   3   2  -1 2177.09  104.15
  -3  -2   0 1188.58   55.69
   3   2   0 1177.17   55.63
   3   2   0 1158.94   55.71
   3  -2   0 1225.96   55.83
  -3  -2   0 1061.30   55.63
   3   2   0 1296.35   55.97
  -3  -2   0 1188.83   55.93
   3   2   0  973.86   55.70
  -3   2   0 1275.21   55.86
   3   2   0 1153.25   55.60
   3   2   1    4.41    0.50
  -3  -2  -1    4.26    0.53
  -3  -2  -1    4.59    0.49
   3   2   1    5.02    0.52
  -3  -2  -1    5.18    0.94
  -3   2  -1    4.46    0.77
  -3  -2  -1    5.11    0.67
   3  -2   1    4.02    0.74
  -3   2  -2   83.74    4.68
  -3  -2  -2   88.89    4.84
  -3  -2  -2   93.90    4.63
   3  -2   2   95.46    4.69
  -3  -2  -2   85.64    4.38
   3   2   2   89.98    4.52
  -3  -2  -2   87.43    4.53
  -3  -2  -3   15.25    1.39
   3  -2   3   15.24    1.24
  -3  -2  -3   13.75    1.16
   3   2   3   16.66    1.11
  -3  -2  -3   12.53    1.07
   3   2   4   23.89    1.61
  -3  -2  -4   23.99    1.92
  -3  -2  -4   23.69    1.56
   3   2   5    7.36    0.98
  -3  -2  -5    8.23    1.02
  -3  -2  -6    5.53    1.22
  -3  -2  -6    6.16    0.92
  -3  -2  -7   41.41    3.08
  -3  -2  -7   52.24    2.90
  -3  -2  -8    1.48    0.87
   3  -2   8    0.71    0.90
  -3   2  -8    1.12    0.93
  -3   2  -8    1.21    0.89
  -3  -2  -9    0.79    0.37
   3  -2   9    1.08    0.93
  -3   2  -9    0.77    0.86
  -3  -2 -10   58.02    3.14
  -3   2 -10   64.60    3.84
  -3  -2 -10   65.61    3.71
   3  -2  10   64.93    3.61
   3   2  10   61.94    3.14
  -3   2 -10   64.76    3.70
  -3   2 -11   32.37    2.42
   3   2  11   38.77    1.94
  -3  -2 -11   34.73    2.50
  -3  -2 -11   32.55    1.92
   3  -2  11   36.39    2.42
  -3  -2 -12   45.82    2.56
  -3  -2 -12   50.92    3.16
   3  -2  12   42.23    3.05
  -3  -2 -12   45.86    3.30
  -3   2 -12   55.58    3.25
   3  -2  12   51.11    3.02
   3   2  12   44.14    2.56
  -3   2 -12   55.09    3.19
   3  -2  13   37.09    2.80
  -3   2 -13   41.70    2.86
   3  -2  13   39.82    2.74
   3   2  13   43.88    2.30
  -3   2 -13   46.87    2.93
  -3  -2 -13   38.03    3.07
  -3  -2 -13   42.33    2.90
  -3  -2 -13   38.68    2.28
  -3   2 -14   75.73    4.45
   3   2  14   86.13    3.91
  -3   2 -14   80.54    4.54
  -3  -2 -14   79.86    4.79
  -3  -2 -14   70.42    4.45
  -3  -2 -15    8.75    1.85
  -3   2 -15    8.67    1.59
  -3   2 -15    6.87    1.49
   3   2  15    9.00    0.94
  -3  -2 -15    8.15    0.89
  -3  -2 -15    6.99    1.55
  -3  -2 -16    2.40    1.68
  -3   2 -16    0.13    1.32
  -3   2 -16   -0.19    1.34
  -3  -2 -16    3.41    1.46
  -3  -2 -16    2.56    0.78
   3   2  16    1.89    0.81
  -3  -2 -17    6.24    0.94
  -3  -2 -17    8.51    1.99
  -3   2 -17    6.92    1.72
  -3   2 -17    5.41    1.76
  -3  -2 -17    6.20    1.58
  -3   2 -17    8.13    1.70
   3   2  17    7.21    1.02
  -3   2 -18  105.15    6.12
   3   2  18  112.61    5.53
  -3  -2 -18   95.78    5.48
  -3   2 -19   57.20    3.92
  -3  -2 -19   50.47    3.24
   3   2  19   63.18    3.31
   3   2  20   14.56    1.39
  -3  -2 -20   11.17    1.33
  -3   2 -20   13.12    2.08
  -3  -2 -21    4.86    1.10
  -3   2 -21    4.14    1.76
  -3   2 -22   68.11    4.38
  -3  -2 -22   56.07    3.54
  -3   2 -23    3.49    1.81
  -3   2 -24   18.92    2.58
  -3   2 -25    3.51    2.03
  -3   2 -26    4.61    2.10
  -3   2 -27   -1.12    2.04
   3   3 -27   12.07    2.60
  -3   3  27   13.98    2.22
   3   3 -26    0.64    2.06
  -3   3  26    0.92    1.63
   3   3 -25    1.74    1.96
  -3   3  25    0.96    1.57
   3   3 -24    0.49    1.83
  -3   3  24    2.24    1.58
  -3   3  23    6.62    1.74
  -3   3  23    4.85    2.17
   3   3 -23    4.77    1.97
  -3   3  22   12.00    1.85
   3   3 -22   11.10    2.17
  -3   3  22   12.72    2.25
  -3   3  21   59.01    3.58
  -3   3  21   58.48    4.00
   3   3 -21   62.34    4.37
   3   3 -21   67.86    4.15
  -3   3  21   60.39    4.35
   3   3 -20    1.32    1.56
  -3   3  20    1.31    0.99
   3   3 -20    2.02    1.43
  -3   3  20    0.17    1.70
  -3   3  20    2.93    1.11
  -3   3  20    1.96    1.38
  -3   3  19   14.56    1.91
  -3   3  19   13.11    1.47
   3   3 -19   22.85    2.34
  -3   3  19   14.86    1.61
   3   3 -19   26.18    2.17
  -3   3  19   20.37    2.49
   3   3 -18    0.69    1.24
  -3   3  18    0.72    1.50
  -3   3  18    0.78    0.96
   3   3 -18   -0.46    1.43
  -3   3  18    1.48    0.92
  -3   3  17   61.23    3.45
  -3   3  17   57.26    3.50
   3  -3 -17   63.28    4.13
  -3   3  17   60.54    4.12
   3   3 -17   62.46    3.82
   3   3 -16   19.81    2.34
  -3   3  16   36.80    2.10
  -3   3  16   21.28    1.75
   3  -3 -16   28.54    2.48
  -3   3  16   29.74    2.63
   3   3 -16   19.77    2.06
  -3   3  15    0.99    0.82
  -3   3  15    3.12    0.83
   3  -3 -15    3.55    1.34
   3   3 -15    4.57    1.19
  -3   3  15    3.91    1.47
   3   3 -15    3.34    1.33
   3  -3 -14   14.49    1.77
   3  -3 -14    7.15    1.43
  -3   3  14   13.11    1.16
  -3   3  14   11.44    1.13
   3   3 -14   12.04    1.58
  -3   3  14   10.27    1.65
   3   3 -14   12.89    1.43
  -3  -3  13  138.15    7.29
  -3   3  13  129.48    6.98
   3   3 -13  151.26    7.21
  -3   3  13  131.37    6.96
  -3   3  13  128.27    7.47
   3  -3 -13  135.04    7.47
   3   3 -13  149.37    7.43
  -3   3  13  137.03    7.24
   3  -3 -13  126.69    7.47
  -3   3  13  136.02    7.67
  -3  -3  12   30.24    1.96
   3   3 -12   28.80    1.77
  -3   3  12   17.26    1.67
  -3   3  12   15.14    1.38
   3   3 -12   18.40    1.83
  -3   3  12   14.54    1.36
   3   3 -12   25.61    1.95
   3  -3 -12   26.27    2.06
   3  -3 -12   21.37    2.01
  -3   3  12   18.13    2.18
  -3   3  12   17.15    1.92
  -3  -3  11   63.42    3.92
   3   3 -11   71.88    3.80
  -3   3  11   68.12    4.38
  -3   3  11   68.89    3.91
   3   3 -11   67.42    4.07
  -3   3  11   61.69    4.06
  -3   3  11   67.86    3.69
   3  -3 -11   71.21    4.14
   3  -3 -11   65.73    4.13
  -3   3  11   66.98    3.68
   3   3 -11   69.38    4.03
  -3   3  10  111.46    5.88
  -3  -3  10  122.47    6.16
   3   3 -10  119.29    5.96
   3   3 -10  110.38    6.23
  -3   3  10  113.94    6.09
  -3   3  10  105.61    6.27
  -3   3  10  114.03    5.92
   3   3 -10  107.60    6.07
   3  -3 -10  115.22    6.29
   3  -3 -10  112.92    6.37
  -3   3  10  116.79    6.55
   3   3 -10  115.57    6.18
  -3  -3   9  493.56   25.23
  -3   3   9  552.63   25.05
   3   3  -9  514.85   25.36
   3   3  -9  526.27   25.29
  -3   3   9  471.21   25.37
   3   3  -9  492.60   25.18
   3  -3  -9  466.29   25.32
  -3   3   9  512.43   25.19
   3  -3  -9  468.00   25.38
   3  -3  -8    1.92    0.98
   3  -3  -8    0.40    0.91
  -3   3   8    1.72    1.30
  -3  -3   8    1.74    0.85
  -3   3   8    2.08    0.66
   3   3  -8    1.07    0.93
  -3   3   8    0.94    0.72
   3   3  -8    1.36    0.76
  -3   3   8    1.63    1.00
  -3   3   8    2.05    1.14
   3   3  -8    1.98    0.91
   3  -3  -7   24.83    1.50
  -3  -3   7   25.20    1.70
  -3   3   7   24.53    2.15
   3  -3  -7   17.52    1.67
   3   3  -7   24.88    1.76
   3   3  -7   22.47    1.68
  -3   3   7   17.69    1.78
  -3   3   7   17.58    1.78
   3   3  -7   19.07    1.54
  -3   3   7   24.30    1.50
  -3   3   7   24.45    1.64
   3  -3  -7   16.81    1.67
   3  -3  -6   41.20    2.40
   3   3  -6   44.42    2.57
   3   3  -6   40.97    2.45
  -3  -3   6   40.76    2.53
   3  -3  -6   44.04    2.70
   3   3  -6   44.39    2.62
  -3   3   6   42.16    2.74
  -3   3   6   37.10    2.38
  -3   3   6   42.74    2.77
  -3  -3   5  515.03   23.87
   3  -3  -5  474.83   23.94
   3  -3  -5  506.44   23.90
  -3   3   5  484.91   24.07
  -3   3   5  488.01   24.06
   3   3  -5  509.73   23.93
   3  -3  -5  462.15   23.73
   3   3  -5  469.03   23.82
  -3   3   5  467.91   23.75
  -3  -3   4   58.13    3.32
   3   3  -4   61.01    3.10
   3  -3  -4   55.94    3.42
   3   3  -4   66.84    3.43
   3  -3  -4   58.71    3.28
  -3   3   4   56.37    3.57
   3   3  -4   60.41    3.30
   3  -3  -4   61.23    3.40
  -3   3   4   59.87    3.29
  -3   3   4   56.79    3.55
   3   3  -3    8.70    1.15
  -3  -3   3    4.36    0.79
  -3   3   3    5.02    1.07
   3   3  -3    4.42    0.83
   3  -3  -3    5.86    0.84
  -3   3   3    5.48    1.08
   3   3  -3    6.14    0.79
   3  -3  -3    5.53    0.86
  -3   3   3    4.28    0.79
   3   3  -3    6.73    0.60
   3   3  -2   59.54    3.43
  -3   3   2   62.90    3.69
  -3   3   2   72.14    3.53
   3   3  -2   62.49    3.66
   3   3  -2   63.37    3.42
   3  -3  -2   69.66    3.48
   3   3  -2   60.75    3.33
   3  -3  -2   64.70    3.53
   3   3  -2   57.56    3.20
  -3  -3   2   62.43    3.40
   3  -3  -1   40.18    2.43
   3   3  -1   43.03    2.69
   3   3  -1   40.28    2.18
   3   3  -1   40.47    2.24
   3   3  -1   41.78    2.41
  -3  -3   1   40.42    2.31
  -3   3   1   36.77    2.55
   3   3  -1   44.37    2.38
  -3   3   1   37.80    2.44
   3   3   0   12.90    0.99
   3   3   0   11.39    0.88
   3   3   0    9.07    1.06
  -3  -3   0   11.95    0.93
  -3   3   0   11.66    1.12
   3   3   0   13.99    1.48
  -3  -3   0   10.48    0.85
  -3   3   0   10.11    1.22
   3   3   0   13.77    0.86
   3  -3   0   12.50    1.17
  -3   3  -1   48.44    2.83
   3   3   1   45.41    3.04
   3  -3   1   50.80    2.83
   3   3   1   43.84    2.76
  -3  -3  -1   46.54    2.58
   3   3   1   48.65    2.59
   3   3   1   50.12    2.58
  -3  -3  -1   45.44    2.53
  -3  -3  -2    3.59    0.42
  -3   3  -2    3.16    0.99
   3   3   2    4.11    1.25
  -3  -3  -2    3.22    0.77
   3   3   2    5.54    0.79
   3   3   2    2.78    0.53
   3  -3   2    2.49    0.90
  -3  -3  -2    6.49    0.59
  -3   3  -3   71.71    3.99
  -3  -3  -3   66.96    3.55
   3  -3   3   73.97    3.97
  -3  -3  -3   72.26    4.20
  -3  -3  -3   74.43    3.82
  -3  -3  -3   74.12    3.94
   3   3   3   72.60    3.82
   3   3   3   70.75    3.58
  -3  -3  -4    6.28    0.87
   3  -3   4    6.70    1.07
  -3  -3  -4    6.53    1.25
  -3   3  -4    5.95    1.03
   3   3   4    5.88    0.85
  -3  -3  -4    7.07    1.00
   3   3   5    1.27    0.84
  -3  -3  -5   16.60    1.81
  -3  -3  -5    4.36    0.97
   3  -3   5   29.34    1.57
  -3   3  -5   26.91    1.57
  -3  -3  -5    9.03    1.28
  -3  -3  -6    7.07    1.08
  -3   3  -6    6.22    1.15
   3   3   6    5.43    0.48
   3  -3   6    3.44    1.03
  -3  -3  -6    5.74    0.93
  -3   3  -6    1.97    0.95
   3   3   6    6.43    0.99
  -3  -3  -6    8.99    1.38
  -3  -3  -7    8.75    1.14
  -3   3  -7    7.49    1.25
   3   3   7    8.04    0.64
   3  -3   7    8.62    1.25
   3   3   7    8.43    0.62
   3   3   7    9.10    1.12
  -3  -3  -7    8.61    1.45
  -3  -3  -7   10.19    1.15
   3  -3   8   49.02    3.37
   3   3   8   58.60    3.40
   3   3   8   56.17    2.94
  -3  -3  -8   64.78    3.42
  -3  -3  -8   63.50    3.55
  -3   3  -8   56.25    3.55
   3   3   8   53.75    2.94
  -3  -3  -8   58.48    3.76
  -3   3  -9   47.62    3.31
   3   3   9   42.17    2.68
   3   3   9   49.04    3.16
  -3  -3  -9   48.63    3.23
  -3  -3  -9   52.01    3.17
  -3  -3  -9   51.87    3.50
  -3  -3 -10   17.72    1.74
   3   3  10   17.80    1.20
  -3   3 -10   16.22    1.82
   3   3  10   16.55    1.70
  -3  -3 -10   16.43    1.65
  -3   3 -11  175.48    9.77
  -3  -3 -11  189.16    9.63
   3   3  11  182.79    9.16
  -3  -3 -12   53.90    3.49
  -3   3 -12   58.11    3.75
  -3   3 -12   50.37    3.56
  -3   3 -13   -0.06    1.27
  -3   3 -13   -1.08    1.47
  -3  -3 -13    0.29    1.20
  -3   3 -14   47.15    3.15
  -3  -3 -14   45.86    3.47
  -3   3 -15   -1.12    1.49
  -3  -3 -15    0.91    1.43
  -3  -3 -15    0.70    1.75
  -3   3 -16   15.58    2.38
  -3  -3 -16   17.38    2.58
  -3   3 -17   38.59    2.99
   3   3  17   31.94    1.78
  -3   3 -18   30.53    2.80
   3   3  18   31.23    1.77
  -3   3 -19   50.20    3.80
  -3   3 -20   20.52    2.51
  -3   3 -21   25.25    2.70
  -3   3 -22   14.50    2.36
  -3   3 -23    4.80    2.11
  -3   3 -24   37.76    3.57
  -3   3 -25    0.82    1.94
  -3   4  26    0.30    1.70
   3  -4 -25    3.38    2.19
   3   4 -25    3.17    2.23
  -3   4  25    2.48    1.77
   3  -4 -24   -1.01    2.11
  -3   4  24    1.42    1.66
   3   4 -24    0.73    1.93
   3  -4 -23   10.08    2.32
  -3   4  23   10.08    1.89
   3   4 -23   10.93    2.35
   3  -4 -22   60.58    4.70
  -3   4  22   65.51    4.25
   3   4 -22   66.56    4.71
  -3   4  21   81.34    4.96
  -3   4  21   83.48    4.56
  -3   4  21   85.94    5.00
   3  -4 -21   69.92    5.37
  -3   4  21   80.79    5.46
  -3   4  20   66.99    4.33
   3  -4 -20   62.65    4.71
  -3   4  20   69.75    4.82
   3   4 -20   70.40    4.32
  -3   4  20   67.88    3.85
  -3   4  20   65.95    4.25
   3  -4 -19   38.22    3.26
  -3   4  19   32.12    2.34
  -3   4  19   39.59    3.33
   3   4 -19   39.90    2.88
  -3   4  19   39.36    2.82
   3   4 -18    3.42    1.36
  -3   4  18    2.87    1.69
  -3   4  18    3.54    1.29
   3  -4 -18    1.82    1.63
  -3   4  18    3.43    0.92
  -3   4  18    2.98    0.91
  -3   4  17   37.33    2.70
  -3   4  17   37.06    3.17
   3   4 -17   41.20    2.78
  -3   4  17   36.17    2.31
  -3   4  17   36.10    2.28
   3  -4 -17   36.57    3.22
   3   4 -17   36.28    3.07
  -3   4  16   25.40    2.64
   3   4 -16   22.40    2.09
  -3   4  16   27.02    1.84
   3  -4 -16   23.60    2.46
  -3   4  16   23.00    1.75
   3   4 -16   26.15    2.61
  -3   4  15    0.61    1.49
   3   4 -15    1.28    1.37
   3  -4 -15    0.57    1.48
  -3   4  15    0.81    1.03
   3   4 -15    1.55    1.45
  -3   4  15    0.43    0.77
  -3   4  15    1.10    0.76
   3   4 -15    1.71    1.14
   3  -4 -15    1.47    1.51
   3  -4 -14    3.01    1.43
   3   4 -14    4.71    1.50
  -3   4  14    3.35    0.82
   3   4 -14    2.93    1.37
  -3   4  14    3.06    0.79
  -3   4  14    3.25    1.11
  -3   4  14    2.68    1.89
   3  -4 -14    2.90    1.55
   3   4 -14    3.48    1.10
  -3   4  14    2.52    1.55
   3   4 -13   29.26    2.53
  -3   4  13   27.48    1.90
   3  -4 -13   29.75    2.68
  -3   4  13   30.10    1.93
  -3   4  13   28.40    2.17
   3  -4 -13   33.26    2.63
   3   4 -13   33.54    2.52
   3   4 -13   32.41    2.20
  -3   4  13   30.35    3.00
  -3   4  13   31.26    2.65
  -3   4  12   42.88    2.69
   3  -4 -12   46.40    3.41
   3   4 -12   49.07    2.95
  -3   4  12   47.28    3.71
  -3   4  12   50.21    3.45
  -3   4  12   46.01    2.76
   3   4 -12   51.03    3.22
   3   4 -12   55.95    3.32
   3   4 -12   52.51    3.39
  -3   4  12   46.53    2.98
   3  -4 -12   50.99    3.34
  -3   4  11   17.75    1.39
  -3   4  11   18.51    2.42
   3  -4 -11   16.61    1.87
   3   4 -11   22.16    2.03
  -3   4  11   19.45    1.65
  -3   4  11   18.22    1.45
   3   4 -11   20.78    1.86
  -3   4  11   17.53    1.98
   3  -4 -11   20.07    2.07
   3   4 -11   21.88    1.95
  -3   4  10    0.63    0.67
  -3   4  10    0.26    1.58
   3  -4 -10    1.16    1.14
   3   4 -10    1.36    1.14
   3   4 -10    1.42    1.07
   3   4 -10    0.18    0.96
  -3   4  10    1.15    0.89
  -3   4  10    0.51    1.28
  -3  -4  10    0.60    1.11
   3  -4 -10    1.08    1.09
   3   4  -9    3.61    1.31
  -3   4   9    3.35    1.35
   3   4  -9    1.24    0.98
  -3   4   9    5.85    0.89
   3  -4  -9    2.12    1.18
   3   4  -9    1.10    1.01
  -3   4   9    7.39    1.85
  -3  -4   9    2.12    1.10
   3   4  -8   42.23    2.74
  -3   4   8   37.01    2.92
   3   4  -8   40.49    2.67
  -3   4   8   41.09    2.46
   3  -4  -8   41.86    2.86
   3   4  -8   43.81    2.85
  -3  -4   8   49.09    2.81
  -3   4   8   39.96    2.98
   3   4  -7   24.51    1.79
  -3   4   7   19.39    1.98
   3   4  -7   17.46    1.64
  -3   4   7   15.66    1.96
  -3   4   7   25.11    1.56
   3  -4  -7   16.71    1.77
   3  -4  -7   22.31    1.54
  -3  -4   7   25.21    1.81
   3   4  -7   24.88    1.93
   3   4  -6  245.93   11.36
  -3   4   6  208.57   11.03
  -3   4   6  224.35   11.49
   3  -4  -6  215.63   11.21
   3   4  -6  225.22   11.19
   3  -4  -6  210.13   11.27
   3  -4  -6  214.74   11.02
  -3  -4   6  222.54   11.19
  -3   4   6  227.82   11.51
   3   4  -5    2.18    0.69
   3  -4  -5    4.24    1.09
   3   4  -5    4.23    1.06
   3  -4  -5    3.48    0.81
  -3  -4   5    4.28    1.00
  -3   4   5    1.54    0.79
   3   4  -5    4.03    0.96
   3  -4  -5    4.03    0.98
  -3   4   5    0.88    1.22
  -3   4   5    1.61    1.14
  -3  -4   4  245.16   12.24
   3  -4  -4  242.12   12.18
   3   4  -4  255.15   12.35
  -3   4   4  239.30   12.21
   3   4  -4  238.19   12.20
  -3   4   4  250.08   12.58
   3   4  -4  231.64   12.06
  -3   4   4  252.98   12.61
   3  -4  -4  245.01   12.36
   3   4  -4  253.33   12.57
   3   4  -3  398.28   19.94
   3  -4  -3  407.23   19.88
   3   4  -3  420.95   20.26
  -3   4   3  390.05   20.18
  -3   4   3  404.59   19.90
   3   4  -3  405.08   19.82
   3   4  -3  387.03   19.72
  -3   4   3  413.63   20.23
  -3  -4   3  416.43   19.87
   3  -4  -3  387.33   19.97
   3   4  -2  263.69   12.80
   3   4  -2  254.53   12.65
  -3   4   2  250.31   12.78
   3   4  -2  255.99   13.15
   3  -4  -2  261.10   12.77
   3   4  -2  241.28   12.58
   3  -4  -2  256.10   12.90
  -3   4   2  261.24   13.06
   3   4  -2  268.17   12.86
  -3   4   2  246.50   13.04
  -3  -4   2  249.67   12.69
   3   4  -1   64.73    3.63
   3   4  -1   73.13    3.93
   3   4  -1   70.48    4.25
   3  -4  -1   65.58    3.83
  -3   4   1   65.19    4.06
   3   4  -1   72.15    3.67
  -3   4   1   70.29    3.89
  -3  -4   1   66.06    3.69
   3   4  -1   69.89    3.79
   3   4   0  146.95    7.77
   3  -4   0  163.98    7.99
   3   4   0  139.85    7.95
  -3   4   0  129.73    8.07
  -3   4   0  163.41    8.03
  -3  -4   0  166.91    7.80
   3   4   0  157.88    7.86
   3   4   0  160.75    8.39
   3   4   1    0.17    0.61
   3   4   1   -0.63    1.24
   3   4   1   -0.04    0.89
  -3   4  -1   -0.09    0.96
   3  -4   1    0.18    0.92
   3   4   1    0.99    0.64
  -3   4  -1   -0.88    0.90
  -3  -4  -1    0.63    0.56
   3   4   2   52.36    3.03
  -3   4  -2   51.47    3.38
   3   4   2   60.16    3.83
  -3  -4  -2   47.49    2.94
   3  -4   2   58.37    3.38
   3   4   2   58.00    3.39
  -3  -4  -2   58.62    3.17
   3   4   2   58.53    3.19
   3   4   3    0.41    0.50
   3   4   3    1.01    1.25
  -3  -4  -3    1.24    0.50
   3  -4   3    1.77    1.00
  -3  -4  -3    0.71    0.71
  -3   4  -3    1.24    0.91
   3   4   3    0.80    0.71
   3  -4   4  123.37    6.02
   3   4   4  102.60    6.32
  -3  -4  -4  120.41    5.84
  -3  -4  -4  103.32    5.46
   3   4   4  111.12    5.82
   3   4   4  111.33    5.50
  -3   4  -4  112.45    6.03
   3   4   5   15.43    1.49
  -3   4  -5   18.13    1.76
  -3  -4  -5   17.91    1.50
   3  -4   5   23.30    1.77
  -3  -4  -5   16.99    1.62
   3   4   6   18.53    1.58
  -3  -4  -6   15.91    1.50
   3  -4   6   16.21    1.65
  -3   4  -6   15.92    1.67
  -3  -4  -6   17.53    1.68
   3   4   7    3.20    1.05
   3  -4   7    3.71    1.17
  -3  -4  -7    3.50    1.16
  -3   4  -7    4.04    1.30
  -3   4  -7    3.04    1.40
  -3  -4  -7    1.98    0.97
  -3  -4  -8  124.44    6.41
  -3   4  -8  113.63    6.47
   3   4   8  105.03    5.67
  -3  -4  -8  124.32    6.71
  -3   4  -8  115.62    6.38
   3   4   8  124.57    6.26
  -3  -4  -8  126.39    6.25
  -3   4  -9   10.71    1.90
   3   4   9    9.92    0.89
  -3  -4  -9   13.54    1.70
  -3  -4  -9   19.52    2.22
   3   4   9   13.40    1.58
  -3   4  -9   11.12    1.75
  -3  -4  -9   16.89    1.65
  -3   4 -10  340.58   17.89
  -3  -4 -10  380.62   17.69
   3   4  10  376.41   17.71
  -3  -4 -10  360.15   18.06
  -3  -4 -10  370.92   17.84
   3   4  10  331.48   17.10
  -3   4 -10  333.54   17.76
   3   4  11   25.30    1.61
  -3  -4 -11   28.55    2.37
  -3   4 -11   28.34    2.59
   3   4  11   25.77    1.65
  -3   4 -11   27.20    2.46
  -3  -4 -11   30.39    2.31
  -3  -4 -11   27.92    2.79
   3   4  11   29.61    2.36
  -3   4 -12  101.32    5.82
   3   4  12   87.73    4.86
   3   4  12  103.98    5.58
  -3  -4 -12  109.01    5.55
  -3  -4 -12  100.80    5.66
  -3  -4 -12   96.81    5.91
   3   4  12   88.61    4.85
   3   4  13    2.88    1.48
   3   4  13    1.40    0.68
  -3  -4 -13    0.66    1.45
  -3  -4 -13    2.49    1.38
  -3   4 -13    1.21    1.50
   3   4  14   73.12    3.94
  -3  -4 -14   65.13    4.64
  -3  -4 -14   74.24    4.54
  -3   4 -14   73.82    4.89
  -3  -4 -15    1.73    1.60
   3   4  15    2.48    0.85
  -3  -4 -15    1.56    1.45
   3   4  16    5.45    1.04
  -3  -4 -16    5.23    1.79
  -3   4 -16    3.39    1.72
   3   4  17  138.36    7.20
  -3   4 -17  129.11    7.85
  -3  -4 -17  141.06    8.04
  -3   4 -18    8.61    1.95
  -3  -4 -18   11.20    2.17
  -3   4 -19   25.14    2.75
  -3  -4 -19   24.29    2.93
  -3   4 -20    3.01    1.83
  -3  -4 -20   -0.85    1.84
  -3   4 -21    3.64    1.94
  -3  -4 -21    0.44    2.09
  -3   4 -22   26.80    3.07
  -3  -4 -22   27.67    3.28
  -3   4 -23    7.68    2.47
  -3  -4 -23    4.58    2.38
  -3   5  22    5.24    1.76
   3  -5 -22    5.09    2.15
   3   5 -21   17.77    2.47
  -3   5  21   13.33    2.02
   3  -5 -21   13.68    2.48
   3   5 -20    2.51    1.86
  -3   5  20   -0.71    1.95
   3  -5 -20    0.84    1.95
  -3   5  19    4.03    2.09
   3   5 -19    4.45    1.49
   3   5 -19    4.17    1.95
   3  -5 -19   -0.61    1.71
  -3   5  19    1.26    1.28
   3   5 -18    5.12    1.45
  -3   5  18    6.48    2.07
   3   5 -18    6.17    1.81
   3  -5 -18    5.17    1.90
  -3   5  18    5.71    1.37
  -3   5  17   13.60    1.65
   3  -5 -17   13.31    2.15
   3   5 -17   13.70    1.70
  -3   5  17   14.20    2.30
   3   5 -17   16.89    2.28
  -3   5  17   12.23    1.15
   3  -5 -16    3.11    1.75
   3   5 -16    5.22    1.30
  -3   5  16    4.14    0.85
  -3   5  16    6.85    1.31
  -3   5  16    6.32    1.96
   3   5 -16    6.16    1.81
   3  -5 -15   14.37    2.11
   3   5 -15   17.96    1.65
  -3   5  15   13.38    1.19
  -3   5  15   15.59    1.67
  -3   5  15   13.69    1.24
   3   5 -15   15.54    2.17
  -3   5  15   13.95    2.19
  -3   5  14    0.69    0.75
  -3   5  14    0.11    2.11
   3  -5 -14    1.33    1.45
  -3   5  14    1.34    0.76
   3   5 -14   -1.19    1.45
   3   5 -14    2.19    1.12
  -3   5  14    2.92    1.78
   3   5 -13    4.79    1.13
   3   5 -13    5.62    1.59
  -3   5  13    4.31    0.87
  -3   5  13    4.38    0.87
   3  -5 -13    4.47    1.52
   3   5 -13    4.92    1.51
   3   5 -13    4.06    1.45
  -3   5  13    5.06    1.80
  -3   5  13    8.11    2.31
   3   5 -12    5.23    1.53
   3  -5 -12    3.87    1.57
   3   5 -12    7.53    1.62
  -3   5  12    2.32    0.83
  -3   5  12    4.28    2.15
  -3   5  12    2.66    0.86
  -3   5  12    5.17    1.74
   3   5 -12    2.75    1.41
   3   5 -11   37.63    2.86
  -3   5  11   40.54    2.44
   3  -5 -11   38.78    3.02
   3   5 -11   44.91    3.12
  -3   5  11   31.96    3.39
   3   5 -11   47.73    3.02
  -3   5  11   36.50    3.11
   3   5 -10   15.91    1.81
   3  -5 -10   13.99    1.86
  -3   5  10   16.52    2.14
   3   5 -10   17.36    1.95
  -3   5  10   15.01    1.36
   3   5 -10   15.31    1.81
   3   5  -9  164.99    8.45
   3  -5  -9  153.45    8.47
   3   5  -9  150.64    8.37
  -3   5   9  164.50    8.78
   3   5  -9  178.92    8.66
  -3   5   9  148.27    8.06
   3   5  -8  145.12    7.25
   3   5  -8  123.93    7.12
   3  -5  -8  126.37    6.89
   3  -5  -8  127.45    7.23
   3   5  -8  155.94    7.06
  -3   5   8  124.04    6.88
  -3   5   8  137.67    7.55
   3   5  -8  132.96    7.35
  -3   5   7   43.36    3.24
  -3  -5   7   45.17    2.87
   3  -5  -7   35.51    2.86
   3   5  -7   44.54    2.66
  -3   5   7   40.70    2.61
   3   5  -7   48.86    3.09
   3  -5  -7   42.73    2.64
   3   5  -7   43.74    2.83
   3   5  -6    1.69    1.07
  -3   5   6    0.47    1.37
   3  -5  -6    1.77    0.93
  -3   5   6    1.60    1.95
   3   5  -6    1.17    0.91
   3   5  -6    0.80    1.12
  -3   5   6    2.82    0.94
  -3  -5   6    0.91    1.03
   3  -5  -6    1.73    0.88
   3   5  -5   12.47    1.87
  -3   5   5    8.06    2.09
   3   5  -5    9.16    1.10
   3   5  -5    9.25    1.39
   3  -5  -5    9.26    1.29
  -3   5   5    8.21    1.62
  -3  -5   5   11.99    1.34
  -3   5   5    7.74    1.14
   3   5  -5    8.72    1.24
   3  -5  -5    8.57    1.14
   3   5  -4   17.67    1.55
   3  -5  -4   20.00    1.59
   3   5  -4   18.98    1.46
  -3   5   4   17.47    2.04
   3  -5  -4   17.36    1.70
  -3  -5   4   18.44    1.60
   3   5  -4   18.54    1.71
   3   5  -4   19.07    2.24
  -3   5   4   15.85    1.53
   3   5  -4   17.01    1.78
   3   5  -3   51.09    3.10
  -3  -5   3   48.30    2.93
   3   5  -3   48.20    2.92
   3  -5  -3   49.08    3.00
  -3   5   3   55.45    3.49
   3   5  -3   48.07    2.84
   3  -5  -3   49.62    3.11
  -3   5   3   45.99    3.01
   3   5  -3   46.82    3.21
   3   5  -3   50.54    3.63
  -3  -5   2   28.32    1.89
   3   5  -2   30.80    2.67
   3   5  -2   28.94    2.02
  -3   5   2   21.87    1.97
   3   5  -2   25.71    1.83
   3   5  -2   24.18    1.79
  -3   5   2   28.52    2.40
   3   5  -2   27.04    2.24
   3  -5  -2   30.18    2.04
   3  -5  -2   25.44    2.06
  -3   5   1   26.74    2.11
   3   5  -1   27.84    1.83
   3   5  -1   28.11    2.00
   3  -5  -1   27.76    2.18
   3   5  -1   27.60    1.87
  -3   5   1   24.73    2.36
   3   5  -1   27.03    2.24
   3   5  -1   27.31    2.71
  -3  -5   1   28.65    1.92
   3  -5  -1   31.15    2.14
   3   5   0    0.14    0.77
   3  -5   0   -0.20    0.98
   3   5   0    0.76    0.79
   3   5   0   -0.16    1.57
  -3   5   0   -0.59    1.23
  -3   5   0   -0.46    1.02
  -3  -5   0    0.49    0.77
   3   5   0   -0.39    1.13
  -3  -5  -1   40.57    2.29
   3   5   1   38.16    2.40
   3   5   1   38.70    2.75
   3  -5   1   36.65    2.62
   3   5   1   43.19    3.30
   3   5   1   40.64    2.42
  -3   5  -1   39.26    2.88
  -3  -5  -1   35.15    2.28
  -3   5  -1   39.64    2.71
  -3   5  -2    0.35    1.23
   3   5   2    5.73    1.17
   3   5   2    3.46    1.34
  -3  -5  -2   22.38    1.11
  -3  -5  -2    1.43    0.71
  -3   5  -2    1.19    1.19
   3  -5   2    6.41    1.31
   3   5   2    3.35    0.88
   3   5   2   18.10    2.16
   3   5   3    0.14    0.64
   3  -5   3    1.86    1.19
  -3  -5  -3    1.76    0.65
  -3   5  -3    1.59    1.24
   3   5   3    0.17    1.63
  -3   5  -3    1.57    1.25
   3   5   3    0.90    0.91
   3   5   4   13.13    1.40
   3   5   4   13.00    1.03
  -3   5  -4   11.00    1.66
  -3   5  -4   12.51    1.64
  -3  -5  -4   12.35    1.28
   3   5   4   15.02    2.22
  -3  -5  -4   13.50    0.99
   3   5   5  136.33    6.80
  -3  -5  -5  139.65    6.76
  -3   5  -5  143.14    7.13
   3   5   5  132.13    6.31
   3   5   6   74.48    4.28
  -3  -5  -6   69.14    4.19
  -3   5  -6   79.27    4.62
   3   5   7  415.23   19.17
  -3   5  -7  417.08   19.41
  -3   5  -8   81.89    5.42
   3   5   8   91.24    5.19
  -3  -5  -8   95.13    5.14
  -3  -5  -8   87.48    5.28
  -3   5  -8   90.07    5.40
  -3   5  -9  107.76    4.87
  -3   5  -9   80.73    4.64
   3   5   9  114.97    4.65
  -3  -5  -9   96.66    4.41
  -3  -5  -9   92.63    4.60
  -3   5 -10   25.41    2.48
   3   5  10   19.78    1.39
  -3   5 -10   27.28    2.52
  -3  -5 -10   29.28    2.26
  -3  -5 -10   31.16    2.49
   3   5  10   28.36    2.29
  -3   5 -11    1.23    1.59
  -3  -5 -11    1.31    1.42
  -3   5 -11    2.11    1.57
  -3  -5 -11    2.81    1.42
   3   5  11    1.98    1.45
   3   5  11    1.02    0.59
  -3   5 -12   42.59    3.45
  -3  -5 -12   54.38    3.25
  -3   5 -12   45.02    3.35
   3   5  12   35.91    2.28
   3   5  12   53.07    3.30
  -3  -5 -12   46.70    3.34
  -3  -5 -13    0.64    1.38
   3   5  13    0.55    1.52
  -3   5 -13    0.74    1.59
  -3   5 -13    0.09    1.68
  -3  -5 -13    0.16    1.50
  -3  -5 -14   15.99    2.03
  -3  -5 -14   16.65    2.18
  -3   5 -14   15.48    2.50
  -3   5 -14   14.92    2.26
   3   5  14   18.36    2.20
  -3  -5 -15   21.15    2.44
  -3   5 -15   16.22    2.58
  -3   5 -15   14.98    2.37
  -3  -5 -16    8.95    2.06
  -3   5 -16    6.57    2.28
  -3  -5 -17   47.03    3.78
  -3  -5 -18   34.18    3.28
  -3  -5 -19    1.32    1.94
  -3   5 -20    0.10    1.89
  -3  -5 -20    0.84    1.93
  -3  -5 -21    4.84    2.17
   3  -6 -20   -0.96    2.00
   3   6 -19    7.59    2.21
   3   6 -18    1.86    1.95
  -3   6  17    2.85    2.12
   3   6 -17   -1.50    1.72
  -3   6  16    3.62    2.10
   3   6 -16    4.44    1.89
  -3   6  15    2.38    1.98
   3   6 -15    2.24    1.81
   3   6 -14   -0.63    1.65
   3   6 -14    1.61    1.60
  -3   6  14    1.06    2.56
  -3   6  14    3.55    2.01
  -3   6  13    5.17    1.95
   3   6 -13    3.55    1.67
   3   6 -13    5.23    1.61
   3   6 -12    8.47    1.92
   3   6 -12    8.63    1.70
  -3   6  12   10.39    2.11
  -3   6  12    7.18    1.04
  -3   6  11    4.62    1.01
   3   6 -11    3.90    1.41
   3   6 -11    4.70    1.71
   3   6 -11    3.81    1.51
  -3   6  11    4.11    1.85
   3   6 -10    1.40    1.37
  -3   6  10    1.26    1.70
   3   6 -10    0.66    1.24
   3   6 -10    0.85    1.36
  -3   6  10    1.81    0.92
   3   6 -10    3.20    1.58
  -3   6   9   32.08    2.82
   3   6  -9   23.28    2.24
   3   6  -9   27.30    2.49
  -3   6   9   28.14    3.65
   3   6  -9   27.11    2.32
   3   6  -9   26.84    2.16
  -3   6   9   22.09    1.89
   3   6  -8   37.74    2.87
   3   6  -8   34.54    2.58
  -3   6   8   36.09    3.08
   3   6  -8   29.23    2.52
   3   6  -8   39.49    3.29
  -3   6   8   40.56    3.90
  -3   6   8   31.19    2.28
   3  -6  -8   31.25    2.25
   3   6  -8   34.15    2.44
  -3   6   7    9.13    1.98
   3   6  -7   13.05    1.61
  -3   6   7   14.80    1.42
   3   6  -7    6.27    1.33
  -3   6   7   13.41    2.71
   3   6  -7   12.57    2.24
   3   6  -7   10.12    1.67
   3  -6  -7   11.95    1.34
   3  -6  -6    4.87    1.30
  -3   6   6    4.70    1.76
   3   6  -6    4.79    1.28
  -3   6   6    3.64    1.14
   3   6  -6    5.67    1.25
   3   6  -6    6.47    1.48
  -3   6   6    5.08    2.44
   3   6  -6    3.67    1.90
   3  -6  -6    3.39    1.09
   3   6  -5    8.13    2.31
  -3   6   5   11.31    2.79
   3   6  -5   11.20    1.64
   3   6  -5    9.76    1.44
  -3   6   5    5.60    1.83
   3   6  -5    4.78    1.25
   3   6  -5    7.91    1.86
  -3   6   5    5.43    1.26
   3  -6  -5    7.16    1.43
   3  -6  -5    7.23    1.28
   3  -6  -4   47.39    3.34
   3  -6  -4   52.90    3.24
  -3   6   4   52.00    3.80
   3   6  -4   41.84    3.07
   3   6  -4   54.11    3.24
  -3   6   4   53.05    3.27
  -3  -6   4   54.08    3.25
   3   6  -4   52.18    3.43
   3   6  -4   57.11    4.19
  -3   6   4   58.80    4.60
   3   6  -4   54.13    3.68
   3   6  -3  203.47   10.39
   3   6  -3  193.93    9.66
  -3  -6   3  179.39    9.44
  -3   6   3  188.89    9.58
   3  -6  -3  177.76    9.61
   3   6  -3  160.42    9.30
  -3   6   3  189.83   10.03
   3   6  -3  181.14    9.84
   3   6  -3  187.10    9.44
   3  -6  -3  188.37    9.50
  -3  -6   2  105.79    5.72
   3   6  -2  112.81    6.73
   3   6  -2  116.82    5.99
  -3   6   2  116.06    5.99
   3   6  -2  103.54    6.16
   3   6  -2   91.68    5.64
  -3   6   2  106.29    6.40
   3  -6  -2  110.78    5.88
   3   6  -2  107.34    5.73
   3  -6  -2  103.15    5.96
  -3   6   1   21.96    2.04
   3   6  -1   22.83    2.81
   3   6  -1   23.30    1.93
   3   6  -1   20.11    2.22
   3   6  -1   19.16    1.71
   3  -6  -1   22.82    1.96
   3  -6  -1   18.32    1.94
  -3  -6   1   22.90    1.78
  -3   6   1   18.84    2.37
   3   6  -1   20.64    1.68
  -3   6   0   62.37    3.86
   3   6   0   75.00    4.71
   3   6   0   60.56    3.39
   3   6   0   65.69    3.63
   3   6   0   46.57    3.38
  -3   6   0   62.23    4.10
  -3  -6   0   61.16    3.43
   3  -6   0   60.01    3.81
   3   6   0   48.92    3.85
  -3  -6   0   62.92    3.46
  -3  -6  -1    9.24    1.16
   3   6   1    8.00    1.30
   3   6   1    8.59    1.07
   3   6   1    8.90    1.82
   3   6   1   11.76    2.35
   3   6   1    9.87    1.27
  -3   6  -1    5.91    1.54
  -3   6  -1    8.61    1.85
  -3  -6  -1    8.68    1.07
  -3   6  -2    1.50    1.60
  -3   6  -2    1.04    1.37
   3   6   2    2.55    0.99
   3   6   2    5.11    1.19
  -3  -6  -2    2.28    0.83
   3   6   2    6.93    2.19
  -3  -6  -2    4.88    0.94
   3   6   2    2.88    1.56
   3   6   3   64.28    4.56
  -3   6  -3   61.46    4.03
  -3  -6  -3   55.46    3.18
   3   6   3   59.65    3.30
   3   6   3   52.61    3.44
  -3   6  -3   57.45    3.83
   3   6   4    1.22    0.78
  -3  -6  -4    1.58    0.75
  -3   6  -4    1.38    1.40
   3   6   4    1.16    2.03
  -3   6  -4   -0.36    1.63
   3   6   4    1.77    1.19
   3   6   5   20.32    1.42
  -3  -6  -5   20.23    1.38
   3   6   5   20.24    1.97
   3   6   6    1.48    1.28
  -3  -6  -6    2.50    1.16
  -3   6  -6    0.07    1.49
  -3   6  -6    0.71    1.48
  -3  -6  -7   37.43    2.78
  -3   6  -7   41.86    3.21
   3   6   7   44.89    3.02
  -3   6  -8    1.47    1.72
  -3  -6  -8    2.16    1.30
   3   6   8    0.99    1.41
  -3   6  -8    3.06    1.75
   3   6   9   22.03    2.23
  -3   6  -9   16.37    2.25
  -3  -6  -9   16.66    1.90
  -3   6  -9   15.19    2.28
   3   6  10    3.64    1.62
  -3   6 -10    3.07    1.82
  -3  -6 -10    6.49    1.48
  -3   6 -10    2.08    1.73
   3   6  11    0.54    1.49
  -3   6 -11   -1.04    1.74
  -3  -6 -11    1.84    1.43
  -3   6 -11    0.18    1.79
   3   6  12    2.84    1.65
  -3   6 -12    5.07    2.03
  -3  -6 -12    5.55    1.63
  -3   6 -12    3.06    1.92
  -3   6 -13   32.44    3.09
   3   6  13   33.75    2.90
  -3   6 -13   24.79    2.96
  -3  -6 -13   31.43    2.89
   3   6  14   22.73    2.45
  -3   6 -14   16.61    2.59
  -3   6 -14   15.91    2.62
  -3  -6 -14   13.71    2.27
  -3  -6 -15   23.35    2.73
  -3   6 -15   24.88    3.04
  -3   6 -15   20.70    2.85
  -3   6 -16   51.40    4.17
  -3  -6 -16   49.53    4.03
  -3   6 -16   49.69    4.18
  -3   6 -17    6.60    2.36
  -3  -6 -17   10.57    2.34
  -3  -6 -18    7.79    2.24
  -3  -6 -19    3.58    2.19
   3   7 -16    2.36    2.06
   3   7 -15    1.98    1.98
   3   7 -15    2.76    1.78
   3   7 -14    1.02    1.69
   3   7 -14   -0.10    1.80
  -3   7  14    2.27    2.20
   3   7 -13    3.88    2.00
   3   7 -13    1.28    1.59
  -3   7  13    5.31    2.22
   3   7 -12    6.47    2.11
   3   7 -12    4.10    2.38
   3   7 -12    4.25    1.71
  -3   7  12    1.69    2.09
   3   7 -11    3.62    1.89
   3   7 -11    2.60    2.30
   3   7 -11    2.36    1.56
  -3   7  11    3.00    2.13
   3   7 -10    6.54    1.90
   3   7 -10    6.25    2.43
   3   7 -10    8.74    1.77
  -3   7  10    6.94    2.23
  -3   7   9   10.78    2.41
   3   7  -9    9.66    2.06
   3   7  -9    9.81    2.51
   3   7  -9    8.75    1.76
   3   7  -8    4.14    1.53
   3   7  -8    2.68    1.50
  -3   7   8    5.01    1.29
   3   7  -8    6.12    1.83
   3   7  -8    3.65    2.44
  -3   7   8    6.33    2.17
   3   7  -7  168.59    9.33
  -3   7   7  181.44   10.14
  -3   7   7  153.09    8.21
  -3   7   7  160.66    8.98
   3   7  -7  160.42    8.44
   3   7  -7  172.80    8.79
  -3   7   6    5.62    3.10
   3   7  -6   -1.20    2.37
  -3   7   6   -1.92    2.09
   3   7  -6    0.44    1.54
   3   7  -6    0.88    1.32
  -3   7   6    0.15    1.21
   3   7  -5    1.33    1.49
   3   7  -5    0.10    1.27
  -3   7   5    0.36    1.87
   3  -7  -5    0.79    1.32
   3   7  -5   -1.54    2.34
  -3   7   5    2.71    2.66
  -3   7   5    1.03    1.22
  -3   7   4   24.12    3.75
   3   7  -4   19.95    3.08
  -3   7   4   19.68    2.65
   3  -7  -4   18.53    2.07
  -3   7   4   20.33    2.02
   3   7  -4   22.96    2.25
  -3   7   3    7.65    1.55
   3  -7  -3    8.34    1.59
  -3   7   3    6.57    2.16
   3   7  -3    9.32    1.69
   3   7  -3    4.87    2.49
  -3   7   3    4.03    3.06
  -3   7   2   55.93    4.99
   3   7  -2   45.34    4.34
   3   7  -2   51.24    3.38
   3  -7  -2   43.83    3.32
  -3   7   2   53.42    4.02
  -3   7   2   47.80    3.33
   3   7  -1    2.59    2.40
  -3   7   1    0.71    2.02
   3   7  -1    2.73    1.34
  -3  -7   1    2.90    1.10
   3  -7  -1    1.81    1.31
  -3   7   1    3.34    1.47
   3  -7   0    2.83    1.40
  -3   7   0    0.62    1.95
   3   7   0    3.73    1.25
   3   7   0    2.64    2.44
  -3   7   0    0.52    1.45
   3  -7   1   10.24    1.68
   3   7   1   10.85    1.44
  -3   7  -1    9.34    1.77
   3   7   1   10.40    2.79
  -3   7  -1    9.18    2.19
   3   7   2   18.16    3.09
   3   7   2   16.74    1.62
  -3   7  -2   12.70    2.04
   3   7   2   13.61    1.68
  -3   7  -2   17.41    2.49
   3   7   3    3.41    1.32
  -3   7  -3   -0.51    1.55
   3   7   3    3.13    2.44
  -3   7  -3   -0.09    1.86
   3   7   4    2.66    1.37
  -3   7  -4   -0.99    1.65
   3   7   4    3.01    2.47
  -3   7  -4    1.47    1.87
  -3   7  -5    2.13    1.69
   3   7   5    2.33    1.43
  -3   7  -5    0.97    1.89
  -3   7  -6    0.08    1.60
   3   7   6    0.73    1.48
  -3   7  -6    0.27    1.96
  -3   7  -7    5.63    1.91
  -3   7  -7    7.20    2.19
   3   7   7    4.23    1.56
  -3   7  -8    9.24    2.22
  -3   7  -8    5.83    1.99
   3   7   8    6.17    1.74
  -3   7  -8    7.72    2.07
  -3   7  -9   17.53    2.66
  -3   7  -9   15.43    2.43
   3   7   9   17.93    2.17
  -3   7  -9   17.57    2.52
  -3   7 -10   34.92    3.21
  -3   7 -10   31.02    3.28
  -3   7 -10   25.52    3.00
  -3   7 -11    2.67    2.00
  -3   7 -11    5.93    2.17
  -3   7 -12   12.68    2.49
  -3   7 -12   13.07    2.52
  -3   7 -13   13.06    2.53
  -3   7 -13   13.05    2.53
  -3   7 -14    8.98    2.43
  -3   7 -15    6.51    2.35
   3   8 -12    6.34    2.39
   3   8 -11    9.45    2.33
   3   8 -10    0.58    1.92
  -3   8  10   -1.38    2.50
   3   8  -9    1.03    1.86
  -3   8   9    1.35    2.40
   3   8  -9    0.07    1.59
   3   8  -8    2.53    1.64
  -3   8   8    3.61    2.48
   3   8  -8   -0.09    1.85
   3   8  -7    1.51    1.59
   3   8  -7    0.95    1.80
  -3   8   7    3.29    2.48
   3   8  -7    1.01    2.85
   3   8  -6    2.31    1.86
  -3   8   6    1.23    2.38
   3   8  -6   -0.89    2.76
   3   8  -5   84.06    6.54
   3   8  -5   97.90    5.67
  -3   8   5   80.01    5.99
  -3   8   4   22.26    3.20
   3   8  -4   25.75    2.63
   3   8  -4   25.12    3.85
  -3   8   3   14.71    2.84
   3   8  -3   23.72    3.67
   3   8  -2   -3.43    2.94
  -3   8   2    0.27    1.53
  -3   8   1    0.43    1.64
  -3   8   0    9.77    2.01
   3  -8   0    7.82    1.76
  -3   8  -1    1.33    1.73
   3  -8   1    2.90    1.57
  -3   8  -2    1.94    1.79
   3  -8   2   -0.86    1.57
  -3   8  -3    5.56    2.00
   3  -8   3    3.38    1.66
  -3   8  -4    3.26    1.89
   3  -8   4    2.86    1.70
  -3   8  -5    2.30    1.89
  -3   8  -6    8.16    2.23
  -3   8  -7    7.33    2.19
  -3   8  -7    8.18    2.25
  -3   8  -8    2.44    2.06
  -3   8  -8    3.73    2.12
  -3   8  -9    4.94    2.23
  -3   8  -9   -0.10    2.07
   4   0 -32    0.29    2.06
   4   0 -31    1.97    2.05
   4   0 -30   32.26    3.33
   4   0 -29    1.77    1.85
   4   0 -28   35.39    3.15
   4   0 -27    0.25    1.62
   4   0 -26   10.64    1.94
  -4   0  26   10.18    2.07
   4   0 -26   11.72    2.04
   4   0 -25   -0.15    1.43
  -4   0  25    1.53    1.58
   4   0 -25    0.80    1.51
   4   0 -24   25.56    2.45
  -4   0  24   24.66    2.51
   4   0 -24   22.85    2.36
   4   0 -23   -0.80    1.41
   4   0 -23   -0.43    1.36
  -4   0  23    0.45    1.46
   4   0 -22   84.47    5.26
   4   0 -22   89.91    5.27
  -4   0  22   88.66    5.40
  -4   0  21   -0.07    1.44
   4   0 -21    0.66    1.51
   4   0 -21    1.49    1.31
   4   0 -21    0.42    1.38
   4   0 -20   84.37    5.16
   4   0 -20   94.20    5.42
  -4   0  20   87.12    5.34
   4   0 -20   89.26    5.25
   4   0 -19   -0.59    1.39
  -4   0  19   -0.13    1.24
  -4   0  19    0.14    1.23
   4   0 -19   -0.23    1.15
   4   0 -19   -0.96    1.20
   4   0 -18    1.91    1.32
  -4   0  18    2.85    1.19
  -4   0  18    2.00    1.31
   4   0 -18    4.39    1.22
  -4   0  18    2.25    1.28
   4   0 -18    3.16    1.18
   4   0 -17   -0.23    1.13
  -4   0  17    0.06    1.06
  -4   0  17   -0.35    1.02
   4   0 -17    0.16    1.01
   4   0 -17   -0.05    1.02
  -4   0  17    0.82    1.19
  -4   0  16  225.67   11.97
   4   0 -16  221.79   11.81
  -4   0  16  233.43   11.81
   4   0 -16  230.11   11.92
  -4   0  16  243.94   12.04
   4   0 -16  235.11   11.99
   4   0 -15   -0.56    1.06
  -4   0  15    0.71    1.02
  -4   0  15    0.66    0.90
   4   0 -15   -0.14    0.82
   4   0 -15   -0.40    0.87
  -4   0  15   -0.72    1.01
  -4   0  14  122.40    6.61
   4   0 -14  120.06    6.46
  -4   0  14  121.93    6.49
   4   0 -14  126.49    6.58
  -4   0  14  125.62    6.64
   4   0 -14  116.70    6.60
   4   0 -13    0.17    0.81
   4   0 -13   -0.18    0.85
  -4   0  13   -0.73    0.93
   4   0 -13   -0.33    0.79
  -4   0  13   -0.25    0.79
  -4   0  13   -0.41    0.89
   4   0 -12   30.39    2.37
  -4   0  12   58.06    2.53
  -4   0  12   23.16    2.11
   4   0 -12   19.79    1.90
   4   0 -12   46.43    2.68
  -4   0  11    0.85    0.91
   4   0 -11    0.82    0.91
   4   0 -11    0.77    0.77
   4   0 -11    1.30    0.88
  -4   0  11    0.49    0.85
   4   0 -10  525.05   25.76
   4   0 -10  519.62   25.91
   4   0 -10  533.54   25.92
  -4   0  10  507.62   25.86
  -4   0  10  546.81   25.94
  -4   0   9    0.50    0.72
   4   0  -9   -0.06    0.68
  -4   0   9    0.17    0.73
   4   0  -9    0.25    0.72
   4   0  -8  350.35   17.94
   4   0  -8  370.75   17.94
  -4   0   8  359.46   17.93
  -4   0   8  369.10   17.94
  -4   0   7    0.32    0.46
  -4   0   7    0.05    0.59
   4   0  -7    0.30    0.63
  -4   0   7    0.37    0.63
   4   0  -7   -0.22    0.62
  -4   0   6  372.53   18.06
   4   0  -6  368.26   18.02
   4   0  -6  353.11   18.09
   4   0  -6  371.52   18.06
  -4   0   5   -0.16    0.56
   4   0  -5   -0.08    0.49
   4   0  -5   -0.17    0.59
  -4   0   4   87.85    4.45
  -4   0   4   87.04    4.39
   4   0  -4   85.62    4.36
   4   0  -4   83.33    4.43
  -4   0   3    0.08    0.42
  -4   0   3    0.02    0.52
   4   0  -3    0.27    0.50
  -4   0   2  884.42   47.76
  -4   0   2 1134.13   47.87
   4   0  -1   -0.53    0.40
  -4   0   1   -0.10    0.43
  -4   0   1   -0.13    0.47
   4   0  -1   -0.03    0.53
   4   0   0  696.21   34.13
   4   0   0  701.98   34.16
  -4   0   0  707.43   34.16
   4   0   1   -0.23    0.53
  -4   0  -1    0.47    0.49
  -4   0  -1    0.19    0.54
   4   0   2 1542.93   83.58
  -4   0  -2 1826.26   83.61
  -4   0  -2 1796.74   83.64
   4   0   2 1760.68   83.61
  -4   0  -3    0.15    0.59
  -4   0  -3    0.62    0.49
   4   0   3   -0.21    0.50
   4   0   3    0.15    0.54
  -4   0  -4  226.33   10.36
   4   0   4  197.50   10.32
   4   0   4  202.58   10.40
  -4   0  -5    0.02    0.49
   4   0   5   -0.02    0.52
   4   0   5    0.57    0.57
  -4   0  -6  291.16   14.80
   4   0   6  301.50   14.80
   4   0   6  309.69   14.93
  -4   0  -7    0.09    0.61
   4   0   7   -0.41    0.86
   4   0   7    0.11    0.65
  -4   0  -8   73.40    3.98
   4   0   8   71.89    3.94
   4   0   8   76.63    4.15
  -4   0  -9   -0.12    0.73
  -4   0  -9    0.88    0.81
   4   0   9    0.58    0.71
   4   0   9   -0.42    0.93
  -4   0 -10  231.99   11.94
  -4   0 -10  232.76   11.88
   4   0  10  251.53   11.87
   4   0  10  224.97   12.03
  -4   0 -11   -0.23    0.74
   4   0  11   -0.19    0.78
  -4   0 -11   -0.15    0.83
   4   0  11    0.58    0.93
  -4   0 -12   60.70    2.87
  -4   0 -12   67.61    3.18
  -4   0 -12   45.92    2.78
   4   0  12   17.62    2.44
   4   0  12   19.20    2.54
  -4   0 -13    0.04    0.85
  -4   0 -13    0.06    1.17
   4   0  13    0.72    0.85
  -4   0 -13    0.31    0.97
   4   0  13    0.15    1.09
  -4   0 -14  167.77    8.81
  -4   0 -14  174.13    8.72
  -4   0 -14  169.32    8.98
   4   0  14  159.09    8.87
   4   0  14  164.14    8.63
  -4   0 -15    0.19    1.35
   4   0  15    1.04    0.99
  -4   0 -15    0.05    1.07
  -4   0 -15   -0.86    1.04
  -4   0 -16   89.50    4.85
   4   0  16   88.27    4.75
  -4   0 -16   85.95    4.92
  -4   0 -17   -0.70    1.13
   4   0  17    0.04    1.11
  -4   0 -17    0.17    1.22
  -4   0 -18    5.74    1.33
   4   0  18    3.92    1.26
  -4   0 -18    2.50    1.39
  -4   0 -19   -1.37    1.23
  -4   0 -20    5.38    1.41
  -4   0 -21    0.37    1.32
  -4   0 -22   25.37    2.43
  -4   0 -23   -0.54    1.47
  -4   0 -24    0.97    1.59
  -4   0 -25    0.07    1.54
  -4   0 -26   45.82    3.52
  -4   0 -27    1.83    1.79
   4   1 -30   69.74    4.89
   4  -1 -30   61.48    4.51
   4  -1 -29    2.67    1.83
   4   1 -29    2.86    2.02
   4   1 -28   37.78    3.30
   4  -1 -28   32.70    3.00
  -4   1  27    5.89    1.98
   4  -1 -27    5.44    1.72
   4   1 -27    6.03    1.91
  -4   1  26   65.61    4.48
   4  -1 -26   64.86    4.29
   4   1 -26   61.39    4.41
   4  -1 -25    0.91    1.43
   4   1 -25    1.10    1.58
   4   1 -25    1.38    1.46
  -4   1  25    3.26    1.70
   4   1 -24    1.44    1.44
   4   1 -24    1.86    1.51
   4  -1 -24    1.27    1.36
   4  -1 -24    1.61    1.61
  -4   1  24    3.01    1.60
   4   1 -23    0.89    1.27
  -4  -1  23    1.52    1.60
  -4   1  23    0.29    1.52
   4   1 -23    2.41    1.52
   4  -1 -23    0.84    1.30
   4  -1 -23    0.81    1.61
  -4  -1  22   33.90    2.94
  -4   1  22   41.17    3.07
   4   1 -22   34.87    2.77
   4  -1 -22   36.70    3.04
  -4   1  22   40.15    3.22
   4  -1 -22   38.74    2.86
   4   1 -22   36.48    2.99
   4   1 -21  207.37   11.26
  -4  -1  21  210.59   11.26
  -4   1  21  218.31   11.26
   4   1 -21  219.80   11.02
   4  -1 -21  211.90   11.22
  -4   1  21  214.89   10.93
  -4   1  21  218.48   11.39
   4  -1 -21  190.83   11.00
   4   1 -21  204.85   11.21
   4   1 -20    6.86    1.54
   4  -1 -20    7.36    1.42
  -4  -1  20    6.19    1.55
  -4   1  20    5.30    1.51
   4   1 -20    5.31    1.38
   4  -1 -20    7.43    1.84
   4  -1 -20    3.37    1.55
  -4   1  20    8.48    1.71
   4   1 -20    7.52    1.63
  -4   1  20    5.26    1.33
   4   1 -19    3.69    1.35
   4  -1 -19    4.44    1.27
  -4  -1  19    3.80    1.52
  -4   1  19    3.36    1.40
   4   1 -19    3.17    1.18
   4  -1 -19    4.69    1.49
  -4   1  19    4.49    1.55
  -4   1  19    1.78    1.17
   4   1 -19    3.58    1.42
   4  -1 -19    4.60    1.58
   4  -1 -18    2.59    1.08
   4   1 -18    4.64    1.28
   4  -1 -18    3.13    1.36
  -4   1  18    1.70    1.27
   4  -1 -18    1.99    1.34
  -4   1  18    4.56    1.49
   4   1 -18    2.45    1.32
  -4   1  18    4.13    1.13
   4   1 -17   54.82    3.38
  -4   1  17   45.49    3.27
   4  -1 -17   48.99    3.31
  -4   1  17   49.56    3.39
   4  -1 -17   47.21    3.14
  -4  -1  17   44.79    3.16
  -4   1  17   50.32    3.10
   4  -1 -17   50.62    3.38
   4   1 -17   54.47    3.31
   4  -1 -16    2.05    0.90
   4   1 -16    3.20    1.12
   4  -1 -16    4.60    1.32
  -4   1  16    2.24    1.12
  -4  -1  16    2.09    0.99
   4  -1 -16    3.06    1.20
  -4   1  16    5.76    1.41
   4   1 -16    2.96    1.16
  -4   1  16    2.40    0.92
   4  -1 -15   27.89    2.08
   4  -1 -15   27.91    2.23
  -4   1  15   30.56    2.08
  -4  -1  15   28.86    2.16
  -4   1  15   32.12    2.40
   4   1 -15   28.17    2.16
   4  -1 -15   30.67    2.30
   4   1 -15   26.92    2.17
   4  -1 -14   23.95    2.43
   4  -1 -14   46.58    2.82
  -4  -1  14   52.91    2.78
  -4   1  14   48.82    2.92
   4  -1 -14   35.84    2.72
   4   1 -14   41.35    2.70
  -4   1  14   52.98    2.67
   4   1 -14   38.86    2.72
   4  -1 -13  185.53    9.47
   4  -1 -13  182.13    9.53
  -4   1  13  175.55    9.60
   4   1 -13  184.66    9.58
  -4   1  13  176.55    9.38
  -4  -1  13  189.51    9.49
   4  -1 -13  196.89    9.64
   4   1 -13  182.25    9.49
  -4  -1  12  407.15   22.69
  -4  -1  12  479.79   22.71
  -4  -1  12  461.28   22.66
   4  -1 -12  473.24   22.70
  -4   1  12  465.07   22.62
   4   1 -12  441.86   22.74
  -4   1  12  460.77   22.82
   4  -1 -12  473.34   22.81
   4   1 -12  457.65   22.67
   4  -1 -11  370.68   19.16
  -4  -1  11  377.40   19.14
  -4  -1  11  360.27   19.05
  -4  -1  11  380.39   19.02
  -4   1  11  394.01   19.21
   4   1 -11  385.31   19.03
   4   1 -11  404.33   19.18
  -4   1  11  398.47   19.03
   4  -1 -10 1198.24   61.81
  -4  -1  10 1294.62   61.81
   4  -1 -10 1340.89   61.90
  -4   1  10 1304.30   61.70
   4   1 -10 1133.83   61.76
  -4  -1  10 1257.79   61.68
  -4   1  10 1229.21   61.80
   4   1 -10 1328.23   61.71
  -4   1  10 1325.51   61.88
  -4  -1   9  250.53   12.55
   4  -1  -9  264.95   12.61
   4   1  -9  249.15   12.41
  -4   1   9  248.95   12.58
  -4  -1   9  262.55   12.42
   4   1  -9  232.27   12.17
  -4   1   9  250.31   12.56
  -4   1   9  270.12   12.48
  -4  -1   8   10.07    1.06
   4  -1  -8   11.67    1.14
  -4   1   8   10.96    1.16
   4   1  -8   10.48    0.97
  -4  -1   8   10.96    0.95
  -4   1   8   11.41    1.15
  -4   1   8   11.05    1.05
   4  -1  -7  245.30   13.87
  -4  -1   7  316.15   13.80
  -4   1   7  308.11   13.96
  -4   1   7  251.88   13.92
   4   1  -7  276.64   13.77
  -4  -1   7  293.00   13.91
  -4   1   7  257.63   13.86
   4  -1  -6   15.57    1.20
  -4   1   6   14.02    1.24
  -4  -1   6   12.62    1.10
   4   1  -6   14.54    0.98
  -4  -1   6   14.43    0.96
  -4   1   6   12.84    1.10
  -4   1   6   11.28    1.15
  -4  -1   5  270.94   14.19
   4   1  -5  307.10   14.21
  -4  -1   5  275.20   14.34
   4   1  -5  284.72   14.38
  -4   1   5  292.59   14.37
   4  -1  -5  302.52   14.39
  -4   1   5  303.54   14.40
  -4   1   4  207.54    9.67
  -4   1   4  194.05    9.62
   4  -1  -4  180.56    9.59
  -4  -1   4  188.27    9.60
  -4  -1   4  187.69    9.43
   4   1  -4  201.88    9.44
   4   1  -4  182.28    9.63
  -4  -1   3  967.09   46.29
  -4  -1   3 1023.86   46.47
  -4   1   3  987.38   46.50
  -4   1   3  878.15   46.45
   4  -1  -3  908.84   46.46
   4   1  -3  952.35   46.48
  -4  -1   2  606.55   30.37
  -4  -1   2  609.84   30.22
   4   1  -2  592.42   30.39
  -4  -1   1   19.47    1.25
  -4  -1   0  370.77   16.71
  -4  -1   0  297.88   16.78
  -4  -1  -1   79.30    4.09
   4   1   1   81.77    4.03
  -4   1  -2  526.72   31.26
  -4  -1  -2  727.89   31.19
  -4  -1  -3 1646.96   79.71
   4  -1   3 1582.15   79.86
   4   1   3 1631.75   79.73
  -4   1  -3 1684.44   79.91
  -4   1  -3 1708.09   79.96
   4  -1   4    0.46    0.66
  -4  -1  -4    1.31    0.37
  -4   1  -4    1.38    0.59
   4   1   4    1.20    0.42
  -4   1  -4    0.74    0.71
  -4  -1  -5   90.27    4.81
  -4   1  -5   95.62    5.01
  -4  -1  -5   99.34    4.81
   4  -1   5   94.18    4.99
  -4   1  -5   98.27    5.10
   4   1   5   95.27    4.80
  -4   1  -6  514.36   28.01
  -4  -1  -6  592.78   27.85
   4  -1   6  582.83   28.04
  -4  -1  -6  582.87   27.89
  -4   1  -6  594.56   28.18
  -4  -1  -6  582.21   28.09
   4   1   6  554.02   27.84
  -4  -1  -7  502.68   24.19
   4  -1   7  485.20   24.09
  -4  -1  -7  490.65   23.97
  -4   1  -7  502.18   24.27
   4   1   7  491.12   23.90
  -4  -1  -7  487.96   23.91
  -4   1  -7  472.06   24.12
  -4  -1  -8  447.19   21.81
   4   1   8  446.12   21.72
  -4  -1  -8  437.50   22.02
  -4  -1  -8  443.64   21.75
  -4   1  -8  432.55   21.95
   4  -1   8  452.43   21.93
  -4  -1  -9   91.37    4.79
   4  -1   9   89.94    4.91
   4   1   9   96.88    4.70
  -4  -1  -9   96.78    5.07
  -4   1  -9   91.07    4.95
  -4  -1  -9   81.78    4.69
  -4  -1 -10   71.03    3.81
   4   1  10   70.66    3.70
  -4   1 -10   71.01    3.99
  -4  -1 -10   74.95    4.10
  -4  -1 -10   63.55    3.69
   4  -1  10   68.98    3.93
   4   1  11  107.28    5.78
   4  -1  11  115.51    6.02
  -4  -1 -11  115.51    5.93
  -4   1 -11  107.33    6.05
  -4  -1 -11  114.88    6.18
  -4  -1 -11  111.70    5.84
  -4   1 -11  121.79    6.16
   4   1  12    0.66    0.67
  -4   1 -12    1.42    0.95
  -4  -1 -12    0.27    0.70
   4  -1  12    1.04    0.94
  -4  -1 -12    0.32    1.06
  -4   1 -12    1.75    0.96
  -4  -1 -12   -0.07    0.77
   4   1  13   10.84    1.09
   4  -1  13   10.95    1.35
  -4  -1 -13   11.36    1.12
  -4   1 -13   12.10    1.40
  -4  -1 -13   11.97    1.59
  -4   1 -13   13.77    1.52
  -4  -1 -13   11.47    1.28
  -4  -1 -14   24.16    2.23
  -4   1 -14   26.64    2.13
  -4  -1 -14   25.63    1.80
   4  -1  14   26.84    2.04
   4   1  14   27.12    1.78
  -4   1 -14   23.97    2.14
   4   1  15   14.28    1.36
   4  -1  15   15.00    1.62
  -4   1 -15   12.77    1.67
  -4  -1 -15   15.31    1.38
  -4   1 -15   16.01    1.81
  -4  -1 -15   17.65    1.94
  -4   1 -16   37.41    2.95
  -4  -1 -16   38.47    2.53
  -4   1 -16   36.20    2.87
   4  -1  16   39.07    2.75
   4   1  16   44.62    2.56
  -4  -1 -16   38.65    3.11
  -4   1 -16   38.92    3.12
  -4   1 -17   18.51    2.14
  -4   1 -17   17.51    2.06
  -4  -1 -17   16.96    2.07
   4   1  17   18.81    1.63
  -4   1 -17   18.20    1.99
  -4  -1 -17   18.96    1.62
   4   1  18   89.72    4.74
  -4   1 -18   91.51    5.26
  -4   1 -18   81.16    5.08
  -4  -1 -18   78.02    4.74
   4   1  19   12.96    1.51
  -4  -1 -19   10.85    1.44
  -4   1 -19   14.22    1.89
   4   1  20   18.10    1.73
  -4  -1 -20   16.66    1.73
  -4   1 -20   18.16    2.08
   4   1  21   21.65    1.90
  -4   1 -21   20.71    2.31
  -4  -1 -21   19.31    1.92
  -4   1 -22   19.81    2.28
  -4  -1 -22   14.31    1.77
  -4   1 -23   30.42    2.81
  -4  -1 -23   29.14    2.41
  -4   1 -24    0.33    1.68
  -4  -1 -24    0.79    1.33
  -4   1 -25    3.81    1.90
  -4   1 -26   21.33    2.72
  -4   1 -27    2.76    2.00
  -4   1 -28    0.09    1.97
  -4   1 -29   -0.84    2.16
   4   2 -29    5.00    2.24
   4  -2 -28    4.03    2.39
   4   2 -28    7.01    2.16
  -4   2  27    2.41    1.83
   4  -2 -27    1.77    2.19
   4   2 -27    3.91    1.99
  -4   2  26    6.87    1.94
   4  -2 -26    6.01    2.21
   4   2 -26    7.40    2.02
  -4   2  25    3.20    1.70
   4  -2 -25    2.50    1.99
   4   2 -25    2.55    1.69
  -4   2  24    1.30    1.58
   4  -2 -24    2.50    1.94
   4   2 -24    2.28    1.73
  -4   2  23   20.36    2.27
   4   2 -23   20.44    2.50
   4  -2 -23   19.38    2.59
   4  -2 -22    9.74    2.00
  -4   2  22   12.06    1.53
  -4   2  22   10.17    1.81
   4   2 -22   11.12    1.95
   4  -2 -21   28.88    2.71
   4   2 -21   28.83    2.65
  -4   2  21   26.35    2.16
   4   2 -21   25.98    2.49
  -4   2  21   26.66    2.48
   4  -2 -20   32.65    2.97
   4   2 -20   33.84    2.82
  -4   2  20   28.78    2.27
   4   2 -20   34.93    2.70
  -4   2  20   27.19    2.54
   4  -2 -19  104.81    7.10
  -4   2  19  117.68    7.01
   4   2 -19  141.54    7.27
  -4   2  19  124.64    6.69
   4   2 -19  136.25    7.04
   4  -2 -18   21.55    2.30
  -4  -2  18   26.38    2.15
   4   2 -18   19.49    2.20
   4   2 -18   24.73    2.17
  -4   2  18   24.64    1.89
   4  -2 -17   -0.29    1.35
   4   2 -17    0.92    1.23
  -4   2  17    0.41    0.88
   4   2 -17    1.31    1.16
  -4  -2  17    1.03    1.20
  -4  -2  16    6.04    1.29
  -4  -2  16    7.54    1.60
   4  -2 -16    5.63    1.63
  -4   2  16    2.95    0.98
   4   2 -16    2.95    1.18
   4   2 -16    2.87    1.38
   4  -2 -15   40.09    2.97
   4   2 -15   41.91    2.73
  -4  -2  15   38.06    2.79
  -4  -2  15   42.73    2.78
  -4  -2  15   40.69    2.71
  -4   2  15   39.23    2.54
   4   2 -15   43.59    2.94
   4  -2 -14   14.26    1.68
   4   2 -14   17.35    1.57
  -4   2  14   17.85    1.44
   4   2 -14   14.02    1.57
  -4  -2  14   21.40    1.64
  -4  -2  14   19.21    1.72
   4  -2 -13   18.70    1.87
   4   2 -13   22.02    1.71
  -4   2  13   24.22    2.10
  -4   2  13   23.01    1.64
  -4  -2  13   21.27    1.87
  -4  -2  13   22.45    1.78
  -4  -2  12   15.07    1.67
  -4   2  12    3.64    1.31
  -4   2  12    2.85    0.94
   4   2 -12   21.21    1.57
   4  -2 -12    6.13    1.50
  -4  -2  12   10.26    1.46
  -4   2  11   75.03    4.00
  -4  -2  11   77.94    4.04
   4  -2 -11   63.61    4.22
  -4   2  11   68.88    4.32
   4   2 -11   79.02    4.02
  -4   2  11   69.84    4.00
  -4  -2  11   70.26    4.12
  -4   2  10   55.94    3.31
  -4  -2  10   61.84    3.31
   4  -2 -10   60.22    3.58
  -4   2  10   57.49    3.65
   4   2 -10   63.39    3.28
  -4   2  10   52.45    3.27
  -4  -2  10   57.08    3.42
  -4  -2  10   58.98    3.42
   4   2  -9 2660.60  126.18
  -4   2   9 2683.70  126.05
  -4  -2   9 2505.57  125.93
   4  -2  -9 2558.60  126.21
   4   2  -9 2608.22  125.92
  -4   2   9 2524.65  126.00
  -4  -2   9 2735.64  126.13
  -4   2   9 2611.04  126.33
  -4   2   9 2527.65  126.11
  -4  -2   9 2613.53  126.09
  -4   2   8   91.39    5.11
   4   2  -8   93.14    4.68
  -4  -2   8   90.28    4.87
   4   2  -8   96.74    4.98
  -4  -2   8   89.79    4.85
  -4  -2   8   94.28    4.72
  -4   2   8   93.95    5.07
  -4   2   8   85.21    4.90
  -4   2   8   83.91    4.77
   4  -2  -8   84.14    4.96
  -4   2   7    3.27    0.82
  -4   2   7    3.67    0.73
  -4  -2   7    2.63    0.83
   4   2  -7    1.70    0.83
  -4   2   7    1.57    0.99
   4  -2  -7    1.84    0.95
  -4  -2   7    3.20    0.77
   4   2  -7    2.96    0.56
   4   2  -6   10.52    1.06
   4   2  -6    7.75    0.71
  -4   2   6   10.65    0.98
  -4   2   6    7.64    1.16
   4  -2  -6   10.95    1.20
  -4   2   6   11.27    1.05
  -4  -2   6   11.16    1.07
   4   2  -6    9.92    0.78
  -4  -2   6   10.43    1.00
   4   2  -5  210.67   10.77
  -4  -2   5  241.84   10.96
  -4   2   5  205.40   10.95
   4  -2  -5  222.46   11.03
   4   2  -5  207.84   10.95
   4   2  -5  223.75   10.64
   4   2  -5  217.83   10.72
  -4   2   5  197.58   11.03
  -4   2   5  216.85   10.89
   4  -2  -5  213.62   10.88
  -4  -2   5  222.14   10.87
   4  -2  -5  220.11   10.98
   4  -2  -4   33.83    2.16
   4  -2  -4   38.82    2.18
  -4   2   4   35.66    2.14
   4  -2  -4   32.09    2.04
  -4  -2   4   36.05    2.08
  -4  -2   4   32.96    1.98
   4   2  -4   35.35    1.86
   4   2  -4   34.14    1.99
   4   2  -4   33.92    2.11
  -4   2   4   35.12    2.08
  -4   2   4   34.56    2.25
  -4  -2   3    1.53    0.54
   4   2  -3    2.08    0.61
  -4  -2   3    1.35    0.44
  -4   2   3    1.21    0.58
  -4   2   3    1.67    0.75
   4  -2  -3    1.52    0.59
   4  -2  -3    1.67    0.61
  -4   2   2   32.98    1.65
   4  -2  -2   22.82    1.53
   4   2  -2   19.87    1.24
  -4  -2   2   18.60    1.36
  -4   2   2   23.78    1.69
  -4  -2   2   20.44    1.27
  -4  -2   2   22.71    1.51
   4  -2  -2   29.03    1.60
   4   2  -2   21.77    1.43
   4   2  -1  224.75   10.73
  -4  -2   1  204.62   10.67
  -4  -2   1  229.53   10.87
  -4   2   1  214.71   10.80
   4  -2  -1  211.48   10.77
   4  -2   0   39.52    2.21
  -4  -2   0   39.18    2.29
  -4   2   0   40.50    2.23
   4   2   0   32.95    2.00
  -4  -2   0   37.21    1.99
  -4  -2   0   34.61    1.90
  -4  -2   0   35.35    1.98
  -4  -2  -1   51.40    2.52
  -4  -2  -1   46.14    2.75
  -4  -2  -1   44.45    2.41
  -4  -2  -1   44.21    2.39
  -4   2  -1   43.68    2.63
   4  -2   1   43.11    2.61
  -4  -2  -2  247.67   12.55
  -4  -2  -2  274.12   12.90
  -4  -2  -2  273.07   12.65
  -4  -2  -2  243.86   12.45
   4  -2   2  262.69   12.74
  -4  -2  -3   77.72    4.36
  -4  -2  -3   74.96    3.81
  -4  -2  -3   76.04    3.80
  -4  -2  -3   80.58    4.02
  -4  -2  -4  555.51   26.93
  -4  -2  -4  595.92   27.52
  -4  -2  -4  594.83   27.23
  -4  -2  -4  540.77   26.94
  -4  -2  -5  183.47    9.29
  -4  -2  -6  144.14    7.45
   4  -2   7  219.67    9.97
  -4  -2  -7  209.52    9.95
  -4  -2  -7  187.62    9.48
  -4   2  -7  200.10   10.00
   4  -2   8   87.80    4.49
   4   2   8   80.57    3.98
  -4  -2  -8   88.64    4.52
  -4  -2  -8   75.03    3.98
  -4   2  -8   87.55    4.55
   4  -2   9   10.82    1.33
  -4  -2  -9   14.71    1.47
  -4   2  -9   12.77    1.51
  -4  -2  -9    9.57    0.80
   4  -2  10  106.32    5.37
   4   2  10   98.17    4.84
  -4  -2 -10  107.27    5.43
  -4   2 -10  101.07    5.42
  -4  -2 -10   89.28    4.84
   4  -2  11  381.88   17.76
   4   2  11  369.24   17.27
  -4   2 -11  368.20   17.83
  -4  -2 -11  319.66   17.26
  -4  -2 -11  378.51   17.85
  -4   2 -12    3.40    1.11
   4   2  12    3.25    0.58
  -4  -2 -12    2.31    1.16
  -4  -2 -12    3.48    0.57
   4  -2  12    3.81    1.12
  -4   2 -13    7.62    1.41
   4   2  13    7.37    0.77
  -4   2 -13    7.24    1.38
  -4  -2 -13    6.29    1.34
  -4  -2 -13    5.99    0.72
   4  -2  13    6.52    1.27
   4   2  14   19.70    1.23
  -4   2 -14   19.85    1.94
  -4  -2 -14   14.91    1.80
  -4   2 -14   16.28    1.81
  -4  -2 -14   13.54    1.17
   4   2  15    1.66    0.71
  -4   2 -15    1.40    1.41
  -4  -2 -15    1.16    0.69
  -4  -2 -15    1.08    1.39
  -4   2 -15    1.68    1.25
   4   2  16   44.76    2.70
  -4   2 -16   44.50    3.44
  -4   2 -16   46.48    3.50
  -4  -2 -16   46.60    2.76
  -4  -2 -16   55.51    3.54
   4   2  17    0.35    0.84
  -4   2 -17    0.07    1.44
  -4  -2 -17   -0.37    0.82
   4   2  18    1.12    0.93
  -4  -2 -18    0.65    0.84
  -4   2 -18   -0.14    1.51
   4   2  19   16.56    1.53
  -4   2 -19   19.55    2.21
  -4   2 -20   30.66    2.82
  -4  -2 -20   29.34    2.07
  -4   2 -21   87.62    5.19
  -4  -2 -21   74.06    4.34
  -4   2 -22    5.25    1.83
  -4   2 -23   24.31    2.73
  -4   2 -24    6.49    2.14
  -4   2 -25    0.28    1.92
  -4   2 -26    5.24    2.12
  -4   2 -27    8.56    2.40
  -4   3  27   34.89    3.23
   4   3 -27   38.77    3.63
  -4   3  26    2.69    1.83
   4   3 -26    1.38    1.90
   4  -3 -26    0.58    2.15
  -4   3  25    7.57    1.96
   4   3 -25    7.99    2.26
  -4   3  24   14.85    2.10
  -4   3  24   12.32    1.72
   4   3 -24   14.75    2.43
  -4   3  23    6.18    1.95
  -4   3  23    1.46    1.25
   4   3 -23    1.24    1.77
  -4   3  23    0.72    1.57
  -4   3  22   14.18    2.24
  -4   3  22   11.88    1.63
  -4   3  22   10.53    1.85
   4   3 -22   12.77    2.08
   4   3 -21    2.01    1.71
  -4   3  21    1.27    1.09
  -4   3  21    1.50    1.19
  -4   3  21    1.81    1.52
   4   3 -21    0.78    1.35
  -4   3  21    3.28    1.80
  -4   3  20    0.76    1.11
   4   3 -20    5.26    1.45
  -4   3  20    2.36    1.64
   4   3 -20    2.57    1.57
  -4   3  20    4.76    1.12
  -4   3  19    0.90    1.07
   4   3 -19    1.78    1.25
  -4   3  19    0.92    1.56
  -4   3  19    0.42    0.98
   4   3 -19    0.63    1.45
  -4   3  18   -0.81    1.01
  -4   3  18    0.80    1.50
   4   3 -18    0.11    1.12
  -4   3  18    0.72    0.95
   4  -3 -17    6.82    1.57
   4   3 -17    5.03    1.25
  -4   3  17    3.99    1.59
  -4   3  17    3.48    1.06
  -4  -3  17    5.75    1.39
  -4   3  17    4.08    1.01
  -4   3  16   74.53    4.74
   4   3 -16   74.49    4.37
  -4   3  16   77.63    4.27
   4  -3 -16   75.05    4.71
  -4   3  16   72.74    4.15
   4   3 -15    7.11    1.20
  -4   3  15    8.76    1.57
  -4   3  15    6.59    1.05
  -4   3  15    5.88    1.01
   4  -3 -15    6.04    1.54
  -4   3  14    8.26    1.01
   4  -3 -14    6.33    1.37
  -4   3  14    5.75    1.71
  -4   3  14    6.96    1.17
  -4   3  14    6.69    1.05
  -4   3  14    6.38    1.54
   4   3 -14    6.44    1.13
  -4  -3  13    3.54    1.15
   4   3 -13    3.80    1.27
  -4   3  13    5.07    0.87
  -4   3  13    4.39    0.88
   4  -3 -13    2.77    1.20
  -4   3  13    3.21    1.55
  -4   3  13    3.21    0.99
   4   3 -13    4.86    0.95
  -4   3  13    3.94    1.32
   4   3 -12   13.27    1.17
  -4   3  12    6.08    1.52
   4   3 -12   13.20    1.60
  -4   3  12    4.21    0.97
   4   3 -12   14.18    1.57
  -4   3  12    6.74    1.63
   4  -3 -12    5.88    1.32
  -4   3  12    5.95    0.98
  -4  -3  12   16.04    1.55
  -4   3  12    6.63    1.17
   4   3 -11  161.47    8.22
  -4   3  11  150.15    8.21
   4   3 -11  170.58    8.60
  -4   3  11  164.00    8.25
  -4   3  11  159.00    8.42
   4  -3 -11  157.88    8.56
  -4  -3  11  161.74    8.42
  -4   3  11  166.36    8.83
   4   3 -11  165.68    8.50
  -4   3  11  157.21    8.64
   4   3 -10  294.07   14.11
  -4   3  10  245.87   14.07
  -4   3  10  267.54   13.92
   4  -3 -10  265.08   14.04
  -4  -3  10  287.75   13.97
  -4   3  10  289.54   14.36
   4   3 -10  272.56   13.69
  -4   3  10  271.47   13.75
   4   3 -10  293.80   14.00
  -4   3   9   66.51    3.59
  -4   3   9   72.31    4.22
   4   3  -9   65.99    3.49
  -4  -3   9   68.84    3.80
   4   3  -9   64.25    3.88
  -4   3   9   59.23    3.94
   4   3  -9   66.01    3.64
  -4   3   9   56.87    3.68
   4  -3  -9   65.32    3.91
   4   3  -9   62.97    3.76
  -4  -3   8   39.72    2.53
   4  -3  -8   39.28    2.61
  -4   3   8   44.63    3.03
   4   3  -8   38.50    2.57
  -4   3   8   37.10    2.68
   4   3  -8   40.86    2.37
  -4   3   8   37.45    2.32
   4   3  -8   38.19    2.19
  -4   3   8   36.82    2.45
   4   3  -8   40.09    2.51
  -4   3   7  768.61   37.01
   4   3  -7  829.17   37.25
   4   3  -7  781.83   37.11
   4   3  -7  768.34   36.98
  -4   3   7  746.48   37.34
   4   3  -7  720.86   36.81
   4  -3  -7  765.59   37.25
  -4  -3   7  804.98   37.14
   4  -3  -7  728.65   36.99
  -4   3   7  728.29   37.12
  -4   3   6    0.86    0.67
  -4  -3   6    1.06    0.77
   4  -3  -6    0.12    0.82
   4   3  -6    0.27    0.38
   4   3  -6   -0.12    0.75
   4   3  -6    0.34    0.78
   4   3  -6    1.01    0.76
   4   3  -6    0.07    0.60
   4  -3  -6    0.79    0.67
   4  -3  -6    0.18    0.69
  -4   3   6    0.29    0.93
   4   3  -5  185.71   10.70
   4  -3  -5  221.93   11.18
   4   3  -5  251.52   10.75
   4   3  -5  233.40   11.11
   4   3  -5  236.53   11.16
   4  -3  -5  236.41   11.18
  -4   3   5  216.13   11.30
  -4   3   5  224.33   11.02
   4   3  -5  229.81   11.02
  -4  -3   5  218.08   11.04
   4  -3  -5  215.29   10.99
   4   3  -4    4.94    0.90
   4  -3  -4    6.28    0.89
   4   3  -4    6.22    0.95
   4  -3  -4    5.32    0.86
  -4   3   4    4.71    1.11
  -4   3   4    6.18    0.88
  -4  -3   4    5.46    0.85
   4   3  -4    5.84    0.81
  -4   3   3   14.80    1.31
   4   3  -3   15.81    1.45
  -4  -3   3   16.43    1.25
   4   3  -3   14.53    1.25
   4  -3  -3   16.73    1.34
  -4   3   3   14.50    1.46
   4   3  -3   15.14    1.16
   4  -3  -3   16.25    1.31
   4   3  -3   15.04    1.14
  -4   3   2  142.51    7.42
  -4  -3   2  135.18    7.08
   4   3  -2  146.43    7.17
   4   3  -2  133.55    7.07
   4   3  -2  137.48    7.01
  -4   3   2  137.58    7.20
   4   3  -2  144.53    7.36
   4  -3  -2  141.44    7.19
   4  -3  -2  145.06    7.30
   4   3  -1  645.41   28.24
   4  -3  -1  618.24   28.33
   4   3  -1  586.66   28.47
   4   3  -1  617.12   28.21
   4   3  -1  515.17   27.97
  -4   3   1  593.71   28.47
  -4   3   1  588.41   28.33
  -4  -3   1  595.08   28.16
   4   3  -1  574.93   28.07
  -4   3   0 1076.84   47.85
   4   3   0  891.07   47.65
   4  -3   0 1095.52   47.81
  -4  -3   0 1041.21   47.59
  -4  -3   0  879.32   47.48
   4   3   0 1022.99   47.62
   4   3   0  988.89   47.50
   4   3   1   28.07    1.63
   4  -3   1   27.53    1.91
  -4   3  -1   27.90    1.96
  -4  -3  -1   31.38    2.18
  -4  -3  -1   24.48    1.58
   4   3   1   29.83    1.66
  -4  -3  -1   27.57    1.63
   4   3   2    3.53    0.51
  -4  -3  -2    2.87    0.64
  -4  -3  -2    2.97    0.46
   4   3   2    2.86    0.63
  -4  -3  -2    3.85    1.15
  -4   3  -2    2.92    0.93
  -4  -3  -2    3.33    0.74
   4  -3   2    3.42    0.88
  -4  -3  -3   25.09    1.66
   4  -3   3   25.29    1.73
  -4  -3  -3   22.83    1.93
   4   3   3   19.54    1.47
  -4  -3  -3   21.71    1.21
  -4   3  -3   22.09    1.72
  -4  -3  -3   19.79    1.48
  -4  -3  -4  925.37   43.87
   4  -3   4  890.64   43.88
   4   3   4  870.26   43.75
  -4  -3  -4  923.84   44.14
  -4   3  -4  901.82   43.93
  -4  -3  -4  888.09   43.74
  -4  -3  -5    5.23    0.98
   4   3   5    1.21    0.84
  -4  -3  -5    7.83    1.32
  -4   3  -5   41.38    1.87
   4  -3   5   37.80    1.78
  -4  -3  -5    3.81    2.08
  -4  -3  -6   17.77    1.53
  -4  -3  -6   16.18    1.38
   4  -3   6   15.02    1.54
  -4  -3  -6   19.46    1.90
  -4   3  -6   14.54    1.61
  -4  -3  -7   23.35    2.01
  -4  -3  -7   28.08    1.97
   4  -3   7   26.26    2.11
  -4  -3  -7   32.85    2.41
  -4   3  -7   28.82    2.23
  -4  -3  -8   79.25    4.31
  -4   3  -8   75.01    4.55
   4   3   8   73.81    3.82
  -4  -3  -8   75.17    4.69
  -4  -3  -8   82.06    4.47
  -4  -3  -9  112.56    5.95
  -4  -3  -9  107.14    6.31
  -4   3  -9  105.47    6.16
  -4  -3 -10   27.77    2.14
  -4  -3 -10   27.63    2.57
  -4   3 -10   26.42    2.34
  -4   3 -11   14.76    1.82
  -4  -3 -11   15.25    1.64
  -4  -3 -11   12.00    1.96
  -4   3 -11   13.61    1.70
  -4   3 -12    6.85    1.52
  -4   3 -12    5.84    1.63
  -4  -3 -12    5.68    1.43
  -4   3 -13    5.67    1.48
  -4  -3 -13    5.34    1.36
  -4   3 -13    6.24    1.73
  -4  -3 -14  133.69    7.88
  -4   3 -14  153.17    8.10
  -4   3 -14  151.03    8.10
  -4  -3 -15    1.24    1.47
  -4   3 -15   -1.48    1.60
  -4  -3 -16    2.49    1.56
  -4   3 -16    2.85    1.54
  -4   3 -17    2.55    1.59
   4   3  17    1.84    0.43
  -4   3 -18    0.80    1.69
  -4   3 -19   49.88    3.79
  -4   3 -20    3.39    1.86
  -4   3 -21   -1.63    1.78
  -4   3 -22    2.17    1.95
  -4   3 -23   14.62    2.55
  -4   3 -24   20.19    2.81
  -4   3 -25   -0.21    2.12
  -4   4  26   11.59    2.25
   4   4 -25    7.20    2.21
  -4   4  25    5.10    1.84
   4   4 -24    5.22    2.20
  -4   4  24    5.52    1.84
   4   4 -23    3.69    2.01
  -4   4  23    0.56    1.56
   4  -4 -22    6.08    2.19
  -4   4  22    9.18    1.80
  -4   4  21   81.75    4.59
  -4   4  21   85.58    5.50
   4   4 -21   84.68    4.93
   4  -4 -20    1.85    1.72
   4   4 -20    5.03    1.50
  -4   4  20    4.44    1.90
  -4   4  20    4.27    1.13
  -4   4  20    4.93    1.44
  -4   4  19   74.68    4.84
   4   4 -19   84.25    4.33
  -4   4  19   71.45    4.29
   4  -4 -19   66.54    4.74
  -4   4  19   58.77    3.76
  -4   4  19   62.78    3.87
  -4   4  18   77.42    4.41
   4  -4 -18   70.30    5.07
  -4   4  18   83.71    4.82
  -4   4  18   75.37    4.36
   4   4 -18   89.05    4.77
  -4   4  18   78.82    5.21
   4   4 -18   81.95    5.16
   4   4 -17    1.20    1.54
  -4   4  17    1.03    0.95
  -4   4  17    1.39    1.26
  -4   4  17    1.13    0.94
   4  -4 -17    1.68    1.59
   4   4 -17    1.89    1.15
  -4   4  17    0.42    1.47
   4   4 -16   69.29    4.36
   4  -4 -16   57.40    4.40
   4   4 -16   71.08    3.96
  -4   4  16   71.28    4.11
  -4   4  16   62.45    3.69
   4   4 -16   64.60    4.34
  -4   4  16   64.21    3.72
  -4   4  16   63.00    4.47
  -4   4  15   22.46    1.79
   4   4 -15   28.00    2.05
  -4   4  15   18.90    2.72
  -4   4  15   26.07    2.58
   4   4 -15   29.17    2.42
   4  -4 -15   22.48    2.43
   4   4 -15   26.71    2.44
  -4   4  15   25.77    1.81
  -4   4  15   25.36    2.12
   4  -4 -15   25.24    2.54
   4   4 -14   49.55    3.07
  -4   4  14   48.14    2.93
   4   4 -14   49.58    3.52
  -4   4  14   51.75    3.61
   4   4 -14   56.31    3.47
   4  -4 -14   45.11    3.47
  -4   4  14   50.58    3.20
   4  -4 -14   46.07    3.57
  -4   4  14   49.00    3.86
  -4   4  14   50.48    2.94
   4   4 -13    5.23    1.42
  -4   4  13    6.58    0.99
   4   4 -13    5.56    1.41
   4  -4 -13    6.17    1.47
  -4   4  13    6.30    1.26
  -4   4  13    5.31    0.95
  -4   4  13    5.55    2.00
   4  -4 -13    7.90    1.60
  -4   4  13    4.54    1.60
   4   4 -13    5.85    1.10
   4   4 -12   56.64    3.25
  -4   4  12   60.57    4.20
   4  -4 -12   53.26    3.82
   4   4 -12   60.37    3.77
  -4   4  12   54.45    3.25
   4  -4 -12   53.68    3.70
  -4   4  12   59.05    3.50
  -4   4  12   51.65    3.18
   4   4 -12   66.07    3.69
  -4   4  12   53.14    3.78
   4  -4 -11   34.04    2.68
  -4   4  11   38.86    3.16
  -4   4  11   28.93    2.09
   4   4 -11   33.85    2.13
   4   4 -11   39.76    2.74
  -4   4  11   34.17    2.75
   4   4 -11   33.03    2.40
  -4   4  11   33.88    2.37
   4  -4 -11   34.45    2.60
   4   4 -11   34.82    2.51
   4   4 -10   28.45    2.43
  -4   4  10   26.55    2.54
   4   4 -10   34.20    2.30
  -4   4  10   30.31    2.05
  -4  -4  10   35.55    2.45
   4  -4 -10   30.83    2.47
   4   4 -10   31.67    2.00
  -4   4  10   33.80    3.02
   4   4 -10   36.04    2.41
  -4  -4   9   45.41    2.83
   4  -4  -9   41.19    2.93
  -4   4   9   45.71    2.61
   4   4  -9   44.78    3.00
  -4   4   9   41.99    3.05
  -4   4   9   41.84    3.11
   4   4  -9   36.47    2.36
   4   4  -9   42.73    2.79
   4   4  -9   36.56    2.61
  -4   4   8    3.15    0.87
  -4   4   8    4.64    1.71
  -4  -4   8    3.48    1.09
   4   4  -8    2.63    1.09
   4   4  -8    2.73    1.03
   4   4  -8    2.75    0.92
  -4   4   8    3.83    1.44
   4  -4  -8    3.88    1.19
  -4   4   8    4.56    1.37
   4  -4  -8    2.13    0.81
   4   4  -7  527.29   24.54
  -4  -4   7  494.62   24.41
  -4   4   7  506.02   24.31
   4  -4  -7  443.27   24.48
   4   4  -7  520.55   24.59
   4   4  -7  507.10   24.42
   4   4  -7  477.71   24.31
  -4   4   7  476.88   24.68
   4  -4  -7  496.80   24.30
  -4   4   7  473.46   24.73
   4   4  -6   11.38    1.46
   4   4  -6   11.87    1.37
   4  -4  -6   12.73    1.38
  -4   4   6   10.71    1.58
  -4   4   6    9.79    1.61
  -4  -4   6   13.04    1.30
  -4   4   6   10.80    1.15
   4  -4  -6   12.13    1.47
   4   4  -6   11.09    0.94
   4   4  -6   11.37    1.27
   4  -4  -6   10.71    1.19
   4   4  -5  258.96   12.95
  -4   4   5  240.95   12.66
  -4  -4   5  267.94   12.74
   4   4  -5  251.30   12.82
   4  -4  -5  253.17   12.85
   4   4  -5  247.17   12.40
  -4   4   5  251.41   13.07
  -4   4   5  250.38   13.05
   4   4  -5  261.76   12.69
   4  -4  -5  249.90   12.66
  -4   4   4    1.53    0.83
   4   4  -4    1.20    1.09
  -4  -4   4    0.78    0.77
   4   4  -4   -0.24    0.84
   4  -4  -4   -0.26    0.79
   4   4  -4    0.30    0.44
   4  -4  -4    0.82    0.83
   4   4  -4   -0.46    0.73
  -4   4   4    0.67    1.18
  -4   4   4    0.73    1.15
   4   4  -3  157.77    8.07
   4  -4  -3  165.13    7.79
  -4   4   3  158.43    7.80
   4   4  -3  160.10    7.81
   4   4  -3  129.17    7.39
   4   4  -3  152.99    7.63
  -4   4   3  159.05    8.12
  -4  -4   3  144.57    7.67
   4  -4  -3  158.32    7.90
   4   4  -3  163.89    7.78
  -4   4   3  157.45    8.11
  -4   4   2   95.37    4.41
   4   4  -2   75.76    4.55
  -4  -4   2   80.70    4.13
   4  -4  -2   88.57    4.30
   4   4  -2   77.98    4.21
   4   4  -2   63.21    3.86
   4   4  -2   76.82    4.05
  -4   4   2   78.46    4.56
   4  -4  -2   81.71    4.40
   4   4  -2   76.77    4.22
   4   4  -1  424.14   19.41
   4   4  -1  352.54   19.13
  -4   4   1  369.73   19.70
   4  -4  -1  411.34   19.49
   4   4  -1  408.70   19.44
  -4  -4   1  389.51   19.29
   4   4  -1  418.85   19.83
  -4   4   1  411.95   19.52
   4   4  -1  398.41   19.22
   4  -4   0    8.02    1.15
   4   4   0    8.85    1.50
   4   4   0    8.74    0.93
   4   4   0    7.98    0.76
   4   4   0    8.05    1.12
  -4   4   0    5.57    1.28
   4   4   0    7.81    0.81
  -4   4   0    8.97    1.13
  -4  -4   0   10.16    0.89
   4   4   1   52.78    2.86
  -4  -4  -1   52.91    2.69
   4   4   1   49.26    2.68
   4  -4   1   54.91    3.13
  -4  -4  -1   52.36    2.81
  -4   4  -1   49.17    3.26
   4   4   1   50.99    2.82
  -4  -4  -1   49.73    2.77
  -4   4  -1   47.63    3.10
   4   4   1   50.25    3.45
   4   4   2    1.19    0.39
   4  -4   2    0.92    0.93
   4   4   2    2.19    0.69
  -4  -4  -2    2.06    0.68
  -4   4  -2    2.01    1.00
  -4  -4  -2    2.21    0.53
   4   4   2    1.34    0.52
   4  -4   3    8.49    1.24
  -4  -4  -3    8.05    0.69
   4   4   3    8.92    1.02
  -4  -4  -3    8.56    0.97
   4   4   3    8.84    0.76
  -4   4  -3   10.07    1.32
   4  -4   4   45.25    2.97
  -4  -4  -4   45.27    2.39
  -4  -4  -4   48.64    2.97
  -4   4  -4   40.44    3.01
  -4  -4  -4   56.64    2.84
   4   4   4   47.60    2.76
   4  -4   5   22.24    1.84
  -4  -4  -5   19.81    1.57
  -4  -4  -5   18.89    1.70
  -4   4  -5   20.53    1.86
   4   4   5   16.34    1.49
   4  -4   6  224.59   10.92
  -4  -4  -6  207.33   10.73
  -4  -4  -6  199.08   11.18
  -4   4  -6  213.94   10.99
   4   4   6  205.12   10.72
  -4  -4  -6  213.23   10.93
  -4  -4  -7   11.15    1.31
  -4  -4  -7   10.07    1.45
   4   4   7   13.93    1.39
  -4  -4  -7    9.40    1.74
  -4   4  -7   10.54    1.67
  -4   4  -7   10.46    1.58
  -4  -4  -8    5.05    1.19
  -4  -4  -8    5.71    1.30
   4   4   8    4.11    1.12
  -4  -4  -8    6.34    1.74
  -4   4  -8    5.30    1.44
  -4   4  -8    4.90    1.60
  -4   4  -9   51.34    3.92
  -4  -4  -9   52.61    3.74
  -4  -4  -9   66.03    4.28
  -4   4  -9   52.39    3.81
  -4  -4  -9   66.51    3.73
   4   4   9   69.95    3.79
  -4  -4 -10   15.13    1.70
  -4   4 -10   15.97    1.96
  -4  -4 -10   11.92    1.77
  -4  -4 -10   13.03    2.14
  -4   4 -10   15.26    2.06
  -4  -4 -11  273.99   14.32
  -4  -4 -11  276.01   14.64
  -4  -4 -11  295.70   14.22
  -4   4 -11  254.40   14.43
   4   4  12   11.32    0.94
  -4   4 -12   18.30    2.18
  -4  -4 -12   17.62    1.88
  -4  -4 -12   16.15    2.00
  -4  -4 -13    2.61    1.50
  -4   4 -13    1.28    1.78
  -4  -4 -13    3.87    1.47
   4   4  13    1.74    0.60
  -4  -4 -14    4.43    1.66
  -4   4 -14    4.20    1.82
   4   4  14    7.85    0.89
  -4  -4 -14    8.67    1.65
  -4   4 -15    9.47    2.01
  -4  -4 -15    4.52    1.74
   4   4  15    6.38    0.92
  -4  -4 -15    5.50    1.62
  -4   4 -15    4.39    1.71
  -4  -4 -16    2.29    1.75
  -4   4 -16   -0.42    1.71
  -4  -4 -17    4.55    1.93
  -4   4 -17    6.43    2.00
  -4  -4 -18   53.43    4.07
  -4   4 -18   47.22    3.79
  -4  -4 -19   15.66    2.55
  -4   4 -19   16.29    2.44
  -4  -4 -20    6.70    2.20
  -4   4 -20    3.24    2.04
  -4  -4 -21    0.91    2.13
  -4   4 -21    7.01    2.18
  -4  -4 -22    9.34    2.50
  -4   4 -22   13.80    2.54
  -4  -4 -23    2.59    2.35
   4  -5 -23    5.92    2.32
  -4   5  23    3.61    1.88
   4  -5 -22    4.90    2.16
  -4   5  22    5.99    1.86
   4   5 -22    6.79    2.19
   4  -5 -21    1.94    2.09
   4   5 -21    5.56    2.02
   4  -5 -20    3.65    1.94
   4   5 -20    3.58    1.92
   4  -5 -19    4.54    2.03
   4   5 -19    8.36    2.00
  -4   5  19    5.69    2.16
  -4   5  19    5.94    1.49
   4  -5 -18   -0.20    1.80
   4   5 -18    2.13    1.70
  -4   5  18    1.64    1.77
   4   5 -18    3.47    1.32
  -4   5  18    0.24    1.27
  -4   5  17   -0.06    1.19
   4  -5 -17    1.32    1.74
  -4   5  17    0.38    0.86
   4   5 -17    1.94    1.21
  -4   5  17   -0.19    1.76
   4   5 -17    0.09    1.68
  -4   5  16    8.59    1.48
  -4   5  16    4.94    2.22
   4  -5 -16    5.02    1.80
  -4   5  16    4.19    0.94
   4   5 -16    6.76    1.83
  -4   5  16    3.81    1.83
   4   5 -16    4.17    1.21
  -4   5  15    1.42    0.87
  -4   5  15    0.60    1.14
  -4   5  15    0.45    0.82
   4   5 -15   -1.00    1.50
  -4   5  15    0.35    1.75
   4   5 -15    1.01    1.06
  -4   5  15   -0.69    2.11
   4  -5 -15    0.60    1.44
  -4   5  14   20.10    1.64
  -4   5  14   25.58    3.11
  -4   5  14   20.97    1.63
  -4   5  14   19.51    2.48
   4   5 -14   21.64    1.76
   4   5 -14   25.96    2.48
   4   5 -13   -0.31    1.44
  -4   5  13    1.10    0.93
   4   5 -13    1.17    1.31
  -4   5  13    1.81    0.88
  -4   5  13   -0.11    2.01
  -4   5  13    1.23    1.69
   4   5 -13    0.98    0.92
   4   5 -13    0.25    1.36
   4   5 -12   15.44    1.87
   4   5 -12   17.29    1.85
  -4   5  12   13.25    1.36
   4   5 -12   17.25    2.09
   4  -5 -12   13.71    1.93
  -4   5  12   13.73    2.11
   4   5 -12   16.04    1.42
  -4   5  12   13.24    2.55
  -4   5  11  207.02   10.61
   4   5 -11  195.76   10.14
  -4   5  11  211.39   11.09
  -4   5  11  181.51    9.82
   4   5 -11  216.03   10.30
   4  -5 -11  192.88   10.33
   4   5 -11  207.76   10.47
   4   5 -11  180.45    9.77
   4   5 -10    4.20    1.29
  -4   5  10    3.37    1.60
  -4   5  10    2.89    0.98
   4   5 -10    5.14    1.60
   4  -5 -10    4.22    1.44
   4   5 -10    5.15    1.41
  -4   5  10    3.87    2.06
   4   5 -10    4.00    0.91
  -4   5   9   30.84    2.70
   4   5  -9   13.52    1.78
   4   5  -9   20.38    2.17
   4  -5  -9   23.79    2.15
  -4   5   9   31.66    1.92
   4   5  -9   16.85    1.92
   4   5  -8    2.77    1.20
   4   5  -8    1.84    1.10
  -4   5   8    2.48    1.53
  -4   5   8    2.53    0.96
   4   5  -8    3.03    0.91
   4  -5  -8    2.81    1.32
   4   5  -8    4.46    1.41
   4  -5  -8    1.59    0.95
   4   5  -8    2.16    1.50
   4   5  -7    2.76    1.11
   4   5  -7    3.86    1.07
  -4   5   7    4.84    1.06
  -4  -5   7    4.28    1.19
   4   5  -7    2.63    0.80
   4   5  -7    4.36    1.50
   4  -5  -7    4.44    1.01
   4   5  -7    2.79    1.26
  -4   5   7    1.95    1.53
   4   5  -6    4.58    1.27
   4  -5  -6    3.92    1.14
  -4   5   6    3.47    1.54
   4   5  -6    3.91    1.10
   4   5  -6    3.48    1.53
   4   5  -6    3.36    0.79
  -4  -5   6    3.06    1.12
  -4   5   6    3.96    1.02
   4  -5  -6    3.21    0.98
   4   5  -5   -0.27    1.52
   4  -5  -5    0.62    1.02
  -4   5   5    0.07    1.46
   4   5  -5   -0.04    0.64
   4  -5  -5    0.78    0.96
   4   5  -5    0.72    0.98
   4   5  -5    0.56    1.11
   4   5  -5    1.79    1.11
  -4   5   5   -0.16    0.88
  -4  -5   5    1.67    1.03
   4   5  -4   -2.37    1.47
   4   5  -4    0.05    0.97
   4  -5  -4    0.15    1.02
   4   5  -4    0.19    0.59
   4  -5  -4    0.93    1.00
  -4   5   4    0.61    0.96
  -4  -5   4    0.54    0.93
  -4   5   4    0.69    1.41
   4   5  -4   -0.07    0.84
   4   5  -4   -0.68    1.16
   4   5  -3   87.71    5.24
   4   5  -3  100.58    4.87
  -4   5   3   90.74    5.19
   4   5  -3   91.96    4.87
   4  -5  -3   88.74    4.75
  -4  -5   3   81.66    4.58
  -4   5   3   87.02    4.78
   4  -5  -3   86.87    4.87
   4   5  -3   90.90    4.61
  -4   5   2   40.27    2.75
  -4  -5   2   37.89    2.51
   4   5  -2   47.80    3.33
   4   5  -2   49.06    2.76
   4   5  -2   35.71    2.32
   4   5  -2   41.95    2.50
  -4   5   2   42.39    3.10
   4  -5  -2   46.02    2.90
   4   5  -2   42.80    2.79
   4  -5  -2   46.08    2.77
  -4  -5   1    7.33    0.99
  -4   5   1    7.52    1.27
   4   5  -1    6.55    1.68
  -4   5   1    7.47    1.58
   4   5  -1    7.89    1.10
   4   5  -1    5.43    0.83
   4   5  -1    6.58    0.90
   4  -5  -1    6.70    1.33
   4   5  -1    6.15    1.27
   4  -5  -1    7.62    1.26
   4   5   0   53.86    3.16
   4  -5   0   55.12    3.38
   4   5   0   55.86    3.00
   4   5   0   52.10    3.38
  -4  -5   0   55.92    3.07
   4   5   0   49.32    2.99
  -4   5   0   47.41    3.60
  -4   5   0   62.05    3.49
   4   5   0   62.50    3.99
  -4  -5  -1    7.52    0.91
  -4   5  -1    6.69    1.35
   4  -5   1    6.27    1.27
  -4   5  -1    5.84    1.47
   4   5   1    5.46    0.91
   4   5   1    6.26    0.95
   4   5   1    5.32    0.75
  -4  -5  -1    5.70    0.72
   4   5   1    5.36    1.30
   4   5   1    5.60    1.74
   4   5   2   27.91    1.86
  -4   5  -2   22.67    2.20
  -4  -5  -2   36.36    1.75
   4   5   2   28.81    1.75
  -4  -5  -2   21.21    1.49
   4   5   2   40.75    2.90
   4  -5   2   28.75    2.18
  -4   5  -2   28.15    2.24
   4   5   2   20.13    1.51
   4   5   3   38.50    2.40
  -4   5  -3   49.42    3.24
  -4  -5  -3   52.92    2.77
  -4  -5  -3   47.02    2.53
   4   5   3   47.19    2.82
  -4   5  -3   49.58    3.19
   4   5   3   54.95    2.63
  -4  -5  -4    1.63    0.90
  -4  -5  -4    1.41    0.50
  -4   5  -4    1.65    1.23
   4   5   4    0.43    0.50
   4   5   4    1.88    0.98
   4   5   4    0.06    0.32
  -4   5  -5   61.52    4.04
  -4  -5  -5   61.53    3.60
   4   5   5   62.00    3.65
   4   5   6   47.48    3.08
  -4  -5  -6   48.80    3.06
  -4   5  -6   51.06    3.48
  -4   5  -7    4.08    1.45
  -4  -5  -7    1.19    1.09
  -4   5  -8    1.67    1.62
  -4   5  -8    1.38    1.41
  -4  -5  -8    3.08    1.35
   4   5   8    3.09    1.31
  -4  -5  -8    2.09    1.19
  -4   5  -9    4.35    1.71
  -4  -5  -9    6.63    1.57
  -4   5  -9    2.77    1.49
   4   5   9    7.27    1.43
  -4  -5  -9    7.32    1.42
  -4  -5 -10   35.25    2.72
   4   5  10   40.24    2.79
  -4   5 -10   35.05    3.18
  -4   5 -10   33.72    2.93
  -4  -5 -10   36.15    2.86
  -4   5 -11   20.90    2.45
  -4   5 -11   20.10    2.33
  -4  -5 -11   21.56    2.09
  -4  -5 -11   18.80    2.19
  -4  -5 -12    7.81    1.67
  -4  -5 -12    4.72    1.75
  -4   5 -13   35.72    3.28
  -4   5 -13   41.29    3.33
  -4  -5 -13   39.54    3.16
  -4  -5 -13   40.03    3.00
  -4   5 -14    0.10    1.89
  -4  -5 -14   -1.32    1.56
  -4   5 -14    0.43    1.72
  -4  -5 -14    1.14    1.49
  -4   5 -15    7.06    2.20
  -4  -5 -15    8.71    2.00
  -4   5 -16    0.32    2.01
  -4  -5 -16    1.79    1.84
  -4  -5 -17   64.78    4.61
  -4  -5 -18    6.20    2.15
  -4  -5 -19   18.61    2.82
  -4   5 -19   31.38    3.11
  -4  -5 -20   35.85    3.53
  -4  -5 -21   43.84    3.99
   4   6 -20    7.93    2.40
   4   6 -19    1.05    1.94
   4   6 -18   -0.10    1.78
   4   6 -17    5.73    2.00
  -4   6  17    1.95    2.08
   4   6 -16    2.59    1.87
  -4   6  16    3.12    1.98
   4   6 -15    6.80    1.93
  -4   6  15    5.16    2.09
  -4   6  14    2.31    1.86
  -4   6  14    6.21    2.72
   4   6 -14    3.88    1.76
   4   6 -13    0.20    1.41
  -4   6  13    0.84    1.91
  -4   6  13    2.01    2.38
  -4   6  13    0.54    0.90
   4   6 -13    2.52    1.70
  -4   6  12   25.01    1.99
  -4   6  12   30.42    3.03
   4   6 -12   30.96    2.52
   4   6 -11    2.27    1.37
  -4   6  11    3.06    1.93
  -4   6  11    2.60    0.98
   4   6 -11    1.94    1.23
   4   6 -11   -0.24    1.51
   4   6 -11    2.33    1.79
   4   6 -11    2.96    1.45
   4   6 -10    4.40    1.39
  -4   6  10    5.42    2.00
  -4   6  10    3.48    1.06
   4   6 -10    5.12    1.25
   4   6 -10    4.69    1.59
   4   6 -10    6.58    1.93
   4   6 -10    3.35    1.45
   4   6  -9    6.54    1.44
  -4   6   9    8.98    2.01
  -4   6   9    7.73    1.25
   4   6  -9    8.27    1.24
   4   6  -9    8.60    1.99
   4   6  -9    7.41    1.47
   4   6  -9    6.98    1.71
   4   6  -8   13.56    1.73
  -4   6   8   16.83    2.41
   4   6  -8   16.15    1.49
  -4   6   8   16.25    1.62
   4  -6  -8   16.87    1.65
  -4   6   8   22.50    3.33
   4   6  -8   16.45    2.36
   4   6  -8   20.75    2.18
   4   6  -8   17.08    1.84
  -4   6   7   30.66    2.88
   4   6  -7   22.73    2.14
   4   6  -7   24.85    1.84
   4   6  -7   28.61    2.25
   4   6  -7   28.63    2.50
  -4   6   7   27.22    2.10
   4  -6  -7   28.56    2.12
   4   6  -7   25.91    2.91
  -4   6   7   31.96    3.52
   4   6  -6    7.82    2.08
  -4   6   6    5.71    2.52
   4   6  -6    6.64    1.63
   4   6  -6    7.32    1.52
   4  -6  -6    5.73    1.36
  -4   6   6    6.34    1.94
   4   6  -6    5.33    0.99
   4   6  -6    8.23    1.37
   4  -6  -6    5.91    1.25
  -4   6   6    6.57    1.30
   4   6  -5   11.47    1.67
   4  -6  -5    9.49    1.66
  -4   6   5   10.87    2.15
   4   6  -5    8.39    1.11
   4   6  -5   13.91    1.57
   4   6  -5   12.60    1.94
  -4  -6   5   16.75    1.63
   4  -6  -5   12.78    1.52
  -4   6   5   10.18    1.51
   4   6  -5   15.23    2.44
  -4   6   5   13.93    2.92
   4   6  -4   68.42    4.46
   4   6  -4   74.16    3.98
  -4   6   4   61.37    4.27
   4   6  -4   68.44    4.06
  -4   6   4   62.26    3.76
  -4  -6   4   67.36    3.68
   4  -6  -4   64.00    3.73
   4   6  -4   67.50    3.67
   4  -6  -4   64.59    3.95
   4   6  -3   47.75    3.72
   4  -6  -3   48.64    2.99
  -4  -6   3   51.15    2.85
   4   6  -3   46.99    2.78
  -4   6   3   44.84    3.51
   4   6  -3   50.45    3.05
   4   6  -3   48.63    3.22
   4  -6  -3   42.48    3.03
  -4   6   3   46.98    3.00
   4   6  -2    4.65    2.07
  -4  -6   2    8.70    1.23
  -4   6   2    5.76    1.38
   4   6  -2    6.51    1.29
   4   6  -2    3.18    0.92
   4   6  -2    5.63    1.09
   4  -6  -2    3.48    1.26
  -4   6   2    4.13    1.81
   4   6  -2    2.93    1.50
  -4   6   1   27.08    2.33
  -4  -6   1   28.99    2.02
   4   6  -1   32.63    3.13
   4   6  -1   32.12    2.22
   4   6  -1   30.60    2.54
   4   6  -1   29.93    1.99
   4  -6  -1   34.01    2.52
   4   6  -1   23.83    1.86
  -4   6   1   26.79    2.73
  -4  -6   0    1.37    0.92
   4   6   0    1.52    1.92
  -4   6   0   -0.82    1.33
   4   6   0    0.46    0.88
   4  -6   0    0.25    1.25
  -4  -6   0    0.95    0.71
   4   6   0    0.16    0.83
  -4   6   0    2.61    1.60
   4   6   0   -0.77    1.49
   4   6   0   -0.12    0.97
  -4   6  -1   20.20    2.04
  -4   6  -1   21.00    2.33
   4   6   1   15.61    2.57
   4   6   1   19.24    1.60
  -4  -6  -1   14.51    1.27
  -4  -6  -1   16.62    1.42
   4   6   1   18.03    1.35
   4   6   1   15.49    1.49
   4   6   1   15.77    2.03
  -4   6  -2    1.16    1.41
  -4  -6  -2    3.05    0.87
  -4   6  -2    0.15    1.56
   4   6   2    2.64    1.07
   4   6   2    0.52    0.72
   4   6   2    1.65    0.89
  -4   6  -3    1.89    1.61
  -4  -6  -3    0.55    0.72
   4   6   3    0.90    1.01
  -4   6  -3   -0.74    1.41
   4   6   3    0.44    0.61
   4   6   3    0.72    0.73
  -4   6  -4    6.91    1.74
  -4  -6  -4    3.77    0.71
   4   6   4    8.38    1.29
   4   6   4    6.11    0.78
   4   6   4    3.93    0.59
  -4   6  -4    4.33    1.60
  -4   6  -5   17.92    2.14
  -4   6  -5   18.50    2.16
   4   6   5   15.27    1.69
  -4  -6  -6    0.29    1.02
  -4   6  -6    0.15    1.55
  -4   6  -6   -0.44    1.52
   4   6   6    0.05    1.14
  -4  -6  -7   16.51    1.70
   4   6   7   15.75    1.81
  -4   6  -7   13.90    2.11
  -4  -6  -8   60.31    3.76
   4   6   8   57.91    3.78
  -4   6  -8   59.16    4.26
  -4   6  -8   61.91    4.20
  -4  -6  -9   30.14    2.50
  -4   6  -9   25.05    2.90
  -4   6  -9   32.67    2.98
  -4   6 -10    8.30    2.04
  -4  -6 -10   10.25    1.66
  -4   6 -10    7.61    2.14
   4   6  10   13.36    1.83
  -4   6 -11    9.91    2.30
  -4  -6 -11   14.00    1.85
  -4  -6 -12    3.76    1.55
  -4   6 -12    6.81    2.12
  -4   6 -12    4.08    1.91
  -4  -6 -12    4.58    1.67
  -4   6 -13    2.50    1.97
  -4   6 -13    2.08    2.04
  -4  -6 -13    3.44    1.68
  -4   6 -14    8.95    2.31
  -4   6 -14   10.61    2.38
  -4  -6 -14    9.86    2.11
  -4   6 -15   14.42    2.63
  -4  -6 -15   17.33    2.51
  -4   6 -15   20.73    2.76
  -4  -6 -16   11.20    2.31
  -4   6 -16   12.04    2.74
  -4   6 -16   12.78    2.64
  -4  -6 -17   -0.19    1.89
  -4  -6 -18   11.75    2.41
  -4  -6 -19    2.11    2.18
   4   7 -16    2.12    2.02
   4   7 -15    1.13    1.82
   4   7 -14    6.83    1.83
   4   7 -14    6.85    2.02
  -4   7  13    0.74    2.19
   4   7 -13    1.20    1.59
   4   7 -13    0.29    1.79
  -4   7  12   -1.23    2.12
   4   7 -12   -0.27    1.45
   4   7 -12    1.30    1.82
   4   7 -11    3.67    2.23
   4   7 -11    7.18    1.98
   4   7 -11    3.55    1.50
  -4   7  11    3.64    2.26
   4   7 -10    0.76    2.14
   4   7 -10    0.60    1.65
   4   7 -10    0.44    1.39
  -4   7  10   -1.31    2.05
  -4   7   9   10.84    2.42
   4   7  -9    9.04    2.32
   4   7  -9   10.35    2.00
   4   7  -9    9.35    1.72
  -4   7   9    9.73    1.48
  -4   7   8    5.94    2.25
   4   7  -8    7.78    1.88
   4   7  -8   10.02    2.41
   4   7  -8    8.59    1.57
  -4   7   8    8.43    1.48
  -4   7   7   22.38    2.00
   4   7  -7   15.61    1.99
   4   7  -7   22.57    3.03
   4   7  -7   22.66    2.38
  -4   7   7   22.52    2.82
  -4   7   6   41.26    2.95
  -4   7   6   41.13    3.68
  -4   7   6   44.54    4.72
   4   7  -6   39.24    3.85
   4   7  -6   42.70    3.25
   4   7  -5    3.55    2.31
  -4   7   5   -1.37    2.87
   4  -7  -5    0.46    1.34
  -4   7   5   -1.32    2.04
   4   7  -5   -0.20    1.45
  -4   7   5    2.70    1.41
  -4   7   4   38.74    2.83
  -4   7   4   41.05    4.36
   4   7  -4   31.44    3.54
   4  -7  -4   32.54    2.81
  -4   7   4   35.21    3.46
   4   7  -4   37.14    2.85
  -4   7   3    5.70    3.24
   4   7  -3    2.18    2.39
  -4   7   3    4.59    2.11
   4  -7  -3    5.10    1.54
  -4   7   3    5.80    1.52
   4   7  -3    3.73    1.42
   4   7  -2   -0.55    2.35
   4   7  -2    2.31    1.31
  -4   7   2    2.45    2.16
   4  -7  -2    3.52    1.53
  -4   7   2    7.48    1.64
  -4   7   1   25.02    2.93
   4  -7  -1   18.15    2.12
  -4   7   1   24.01    2.27
   4   7  -1   20.61    2.01
   4   7  -1   23.18    3.26
  -4   7   0   -0.93    1.96
   4  -7   0    0.82    1.38
   4   7   0    1.20    1.18
  -4   7   0    2.03    1.43
   4   7   0   -1.84    2.27
  -4   7  -1    0.46    1.98
   4  -7   1    1.47    1.45
   4   7   1    0.77    1.03
  -4   7  -1    2.24    1.61
   4   7   1    2.32    2.33
   4  -7   2    5.32    1.68
  -4   7  -2    5.72    2.13
  -4   7  -2    5.42    1.70
  -4   7  -3   13.95    2.44
  -4   7  -3   11.60    2.01
  -4   7  -4    0.64    1.96
  -4   7  -4   -2.16    1.68
  -4   7  -5    5.69    2.14
  -4   7  -5    1.61    1.70
  -4   7  -6   38.32    3.37
  -4   7  -6   29.49    3.00
  -4   7  -7   24.53    2.73
  -4   7  -7   27.50    3.00
  -4   7  -7   25.02    2.81
  -4   7  -8   14.19    2.36
  -4   7  -8   20.11    2.64
  -4   7  -8   16.23    2.47
  -4   7  -9    5.63    1.97
  -4   7  -9    4.72    2.14
  -4   7  -9    2.86    2.03
  -4   7 -10    3.06    1.97
  -4   7 -10    3.13    2.17
  -4   7 -10    1.49    2.04
  -4   7 -11    1.42    2.06
  -4   7 -11   -1.77    2.11
  -4   7 -12    4.07    2.20
  -4   7 -12    4.01    2.14
  -4   7 -13   -1.17    2.15
  -4   7 -14   11.24    2.52
   4   8 -13    1.90    2.14
   4   8 -12    2.04    2.06
   4   8 -11    0.99    2.00
   4   8 -10    2.76    2.04
  -4   8   9   27.00    3.46
   4   8  -9   26.25    2.92
  -4   8   8    9.56    2.72
   4   8  -8   11.47    2.30
  -4   8   7    7.20    2.81
   4   8  -7    8.44    2.08
  -4   8   6   32.87    3.77
   4   8  -6   38.02    3.20
   4   8  -6   29.49    3.85
   4   8  -5   61.75    4.09
   4   8  -5   46.01    4.74
  -4   8   5   51.91    4.62
  -4   8   4   20.02    3.17
   4   8  -4   25.19    3.73
  -4   8   3   23.04    3.30
   4   8  -3   18.73    3.57
  -4   8   3   22.81    2.40
  -4   8   2   -1.74    2.52
   4  -8  -2    0.81    1.61
   4   8  -2    1.18    2.79
  -4   8   2    2.14    1.66
  -4   8   1   -1.51    2.59
   4  -8  -1    0.66    1.54
   4   8  -1   -0.53    2.72
  -4   8   1    2.59    1.69
  -4   8   0   -2.90    2.47
   4  -8   0    0.66    1.55
  -4   8   0    1.76    1.67
  -4   8  -1   -0.33    2.60
  -4   8  -1    0.55    1.66
   4  -8   1    1.46    1.56
  -4   8  -2    1.89    1.88
   4  -8   2    2.26    1.70
  -4   8  -3    1.02    1.80
   4  -8   3    0.23    1.64
  -4   8  -4   -1.39    1.83
  -4   8  -5    7.83    2.22
  -4   8  -6    3.77    2.03
  -4   8  -7    5.94    2.22
  -4   8  -7    8.97    2.24
  -4   8  -8    4.04    2.06
   5   0 -32    1.18    2.15
   5   0 -31    0.77    2.00
   5   0 -30    3.00    2.02
   5   0 -29    2.27    1.90
   5   0 -28    0.53    1.79
   5   0 -27   -0.42    1.61
   5   0 -26   28.50    2.71
  -5   0  26   27.36    2.81
   5   0 -26   25.93    2.59
  -5   0  25   -0.25    1.52
   5   0 -25    1.14    1.47
   5   0 -25    0.56    1.51
  -5   0  24    1.92    1.53
   5   0 -24    2.77    1.41
   5   0 -24    1.61    1.44
  -5   0  23    1.55    1.60
   5   0 -23    1.02    1.42
   5   0 -23   -1.11    1.37
   5   0 -22  206.03   11.12
  -5   0  22  205.47   11.19
   5   0 -22  213.02   11.00
   5   0 -21    2.09    1.50
  -5   0  21   -0.21    1.44
   5   0 -21   -0.33    1.29
   5   0 -21   -0.61    1.25
   5   0 -20  123.55    6.64
   5   0 -20  116.97    6.84
   5   0 -20  120.02    6.77
  -5   0  20  121.44    6.87
  -5   0  20  115.87    6.84
   5   0 -19    1.30    1.32
  -5   0  19    0.46    1.33
  -5   0  19    0.33    1.42
   5   0 -19    0.84    1.18
   5   0 -19    0.06    1.17
  -5   0  18  325.05   16.70
   5   0 -18  333.15   16.48
  -5   0  18  307.35   16.45
   5   0 -18  336.83   16.70
   5   0 -18  325.59   16.62
  -5   0  18  334.29   16.72
   5   0 -17    0.35    1.11
  -5   0  17    0.70    1.15
  -5   0  17    0.19    1.04
   5   0 -17    0.60    1.00
  -5   0  17    1.47    1.19
   5   0 -17    0.65    1.04
  -5   0  16  149.50    8.18
   5   0 -16  151.25    7.95
  -5   0  16  152.27    8.04
   5   0 -16  155.06    8.18
  -5   0  16  155.44    8.22
   5   0 -16  150.60    8.13
   5   0 -15    0.20    0.93
   5   0 -15   -0.20    0.83
  -5   0  15    0.04    0.88
  -5   0  15    0.53    1.03
  -5   0  15    0.63    1.00
   5   0 -15    0.50    0.85
   5   0 -14    6.86    1.13
   5   0 -14    4.33    1.08
  -5   0  14    9.38    1.31
   5   0 -14    8.38    1.07
  -5   0  14    8.14    1.14
   5   0 -13   -0.49    0.84
  -5   0  13    0.05    0.86
  -5   0  13   -0.12    0.84
   5   0 -13    0.35    0.91
  -5   0  12   46.84    2.90
  -5   0  12   49.01    3.46
  -5   0  11    1.94    0.93
   5   0 -11    1.22    0.92
  -5   0  11    0.99    0.86
   5   0 -11    0.71    1.02
  -5   0  10 3660.33  181.16
   5   0 -10 3860.53  181.20
  -5   0  10 3785.20  181.19
   5   0 -10 3640.67  181.21
   5   0  -9   -0.22    0.74
  -5   0   9   -0.06    0.75
   5   0  -9   -0.14    0.72
  -5   0   9    0.10    0.73
  -5   0   9   -0.08    0.57
   5   0  -8   81.21    4.50
  -5   0   8   86.53    4.47
  -5   0   8   82.75    4.29
  -5   0   8   78.72    4.45
   5   0  -8   84.19    4.42
   5   0  -8   84.44    4.46
   5   0  -7    0.31    0.64
  -5   0   7    0.16    0.62
   5   0  -7    0.34    0.57
  -5   0   6 1143.20   54.19
   5   0  -6 1117.96   54.17
   5   0  -6 1086.16   54.10
  -5   0   5    0.07    0.56
   5   0  -5    0.30    0.58
   5   0  -5    0.45    0.48
  -5   0   5    0.74    0.52
  -5   0   4  885.58   42.32
  -5   0   4  868.77   42.39
   5   0  -4  853.26   42.38
  -5   0   3   -0.21    0.52
  -5   0   3    0.07    0.58
  -5   0   3    0.10    0.53
  -5   0   2 1886.85   92.04
   5   0  -2 1880.52   92.07
  -5   0   2 1932.33   92.12
  -5   0   1    0.02    0.52
   5   0  -1   -0.32    0.58
   5   0  -1   -0.37    0.48
  -5   0   1   -0.14    0.48
  -5   0   0 5387.82  275.10
   5   0   0 5735.69  275.14
   5   0   0 5759.89  275.18
  -5   0   0 5960.75  275.18
  -5   0  -1    0.07    0.50
   5   0   1   -0.11    0.51
  -5   0  -1    0.34    0.51
  -5   0  -2   85.53    4.15
   5   0   2   73.04    4.29
  -5   0  -2   75.67    4.12
   5   0   3   -0.18    0.54
  -5   0  -3    0.12    0.60
  -5   0  -3    0.20    0.51
   5   0   3   -0.08    0.53
   5   0   4  427.49   20.57
  -5   0  -4  421.28   20.57
   5   0   4  406.14   20.61
  -5   0  -5    0.65    0.62
   5   0   5    0.78    0.57
   5   0   5    1.31    0.74
   5   0   6  252.58   13.24
  -5   0  -6  286.31   13.29
   5   0   6  264.23   13.36
  -5   0  -7   -0.18    0.67
   5   0   7    0.29    0.64
   5   0   7    0.30    0.81
   5   0   8  673.55   33.56
  -5   0  -8  705.46   33.61
   5   0   8  680.19   33.72
   5   0   9    0.39    0.86
  -5   0  -9   -0.24    0.70
   5   0   9   -0.23    0.69
  -5   0 -10 1012.76   48.63
   5   0  10  967.79   48.70
  -5   0 -10  899.83   48.55
  -5   0 -11    0.39    0.75
   5   0  11    1.00    0.96
  -5   0 -11    0.20    0.85
   5   0  11    0.03    0.77
  -5   0 -12  130.09    5.71
  -5   0 -12  137.21    5.58
  -5   0 -13   -0.35    1.20
  -5   0 -13   -0.05    0.98
   5   0  13    0.21    1.15
   5   0  13   -0.82    0.88
  -5   0 -13   -0.65    0.90
   5   0  14  127.30    6.56
  -5   0 -14  121.61    6.69
  -5   0 -14  118.19    6.86
  -5   0 -14  124.51    6.63
   5   0  15   -0.24    0.98
  -5   0 -15    0.21    1.12
  -5   0 -15   -0.53    1.39
  -5   0 -15   -0.47    1.02
   5   0  16   16.61    1.93
  -5   0 -16   40.54    2.46
  -5   0 -16   17.33    2.44
  -5   0 -16   31.23    2.46
  -5   0 -17    0.62    1.34
  -5   0 -17   -2.42    1.40
   5   0  17   -1.30    1.29
  -5   0 -18    1.84    1.44
  -5   0 -18    0.22    1.20
   5   0  18    0.54    1.18
  -5   0 -19    0.06    1.39
  -5   0 -19    0.69    1.21
  -5   0 -20  140.96    7.77
  -5   0 -21    0.94    1.36
  -5   0 -22  184.03    9.89
  -5   0 -23   -0.20    1.48
  -5   0 -24   50.79    3.69
  -5   0 -25    0.79    1.66
  -5   0 -26    1.40    1.72
   5   1 -30   26.94    3.07
   5   1 -29    1.99    1.98
   5  -1 -29    1.60    1.80
   5   1 -28   16.91    2.49
   5  -1 -28   15.92    2.24
   5   1 -27    1.13    1.78
   5  -1 -27    0.23    1.59
   5  -1 -26   13.26    2.03
   5   1 -26   13.65    2.20
  -5   1  26   15.76    2.29
   5   1 -25    3.63    1.45
   5  -1 -25    3.77    1.75
   5  -1 -25    4.68    1.56
   5   1 -25    2.94    1.67
  -5  -1  25    5.14    1.79
  -5   1  25    2.35    1.65
   5   1 -24    1.79    1.29
  -5   1  24    2.14    1.79
   5  -1 -24    1.90    1.59
  -5   1  24    3.08    1.71
  -5  -1  24    2.96    1.60
   5  -1 -24    1.34    1.39
   5   1 -24    2.74    1.67
   5   1 -23   43.65    3.08
   5  -1 -23   46.04    3.40
  -5   1  23   51.28    3.66
  -5  -1  23   40.78    3.43
  -5   1  23   43.74    3.42
   5  -1 -23   43.36    3.28
   5   1 -23   46.88    3.51
   5   1 -22    2.31    1.23
  -5   1  22    3.63    1.70
   5  -1 -22    2.42    1.51
   5  -1 -22    1.69    1.33
   5   1 -22    1.59    1.43
  -5  -1  22    3.22    1.46
  -5   1  22    0.73    1.47
  -5   1  21  166.16    8.72
  -5  -1  21  164.46    8.76
   5   1 -21  168.71    8.40
   5  -1 -21  168.63    8.66
   5  -1 -21  131.99    8.43
   5   1 -21  142.45    8.62
   5   1 -21  156.49    8.67
  -5   1  21  167.92    8.88
   5  -1 -20   14.02    2.03
   5   1 -20   14.36    1.85
  -5   1  20    9.26    1.76
   5   1 -20   13.41    1.56
  -5   1  20   13.01    1.60
   5  -1 -20   12.79    1.69
   5   1 -20   13.19    1.80
  -5   1  20   16.64    2.09
   5  -1 -20   12.15    1.83
  -5   1  19   56.84    3.55
  -5   1  19   55.18    3.79
   5  -1 -19   57.73    3.76
   5   1 -19   54.58    3.42
   5  -1 -19   57.06    3.67
   5   1 -19   55.74    3.81
   5  -1 -19   57.00    3.81
   5   1 -19   55.77    3.73
  -5   1  19   64.18    4.03
   5   1 -18    6.33    1.42
   5  -1 -18    6.15    1.46
  -5   1  18    1.43    1.31
   5   1 -18    5.87    1.11
  -5   1  18    5.87    1.21
  -5   1  18    7.38    1.60
   5   1 -18    4.44    1.36
   5  -1 -18    3.91    1.24
  -5  -1  17   46.10    3.14
  -5   1  17   48.98    3.05
   5   1 -17   47.39    2.89
  -5   1  17   51.28    3.40
   5   1 -17   48.29    3.27
   5  -1 -17   53.06    3.32
   5   1 -17   46.95    3.18
   5  -1 -17   44.53    3.11
   5   1 -16    1.56    0.79
   5   1 -16    1.81    1.02
   5  -1 -16    1.73    0.92
  -5   1  16    1.04    0.92
  -5  -1  16    2.05    1.07
  -5   1  16    1.41    1.21
   5   1 -16    1.79    1.08
   5  -1 -16    2.34    1.24
   5   1 -15    1.62    0.98
   5  -1 -15    1.93    1.20
  -5  -1  15    1.70    0.97
   5   1 -15    1.67    0.73
  -5   1  15    1.78    0.88
  -5  -1  15    0.90    1.00
  -5   1  15    1.84    1.15
   5   1 -15    1.33    1.06
   5  -1 -15    1.04    0.89
   5  -1 -14   61.33    4.49
  -5  -1  14   82.30    4.63
   5   1 -14   90.52    4.29
   5   1 -14   65.28    4.50
  -5   1  14   82.11    4.46
  -5  -1  14   93.78    4.59
  -5   1  14   86.38    4.74
  -5  -1  14   90.02    4.61
   5   1 -14   67.04    4.45
  -5   1  13  500.62   24.83
   5   1 -13  507.02   24.66
   5  -1 -13  519.77   24.82
  -5  -1  13  485.87   24.77
   5   1 -13  509.25   24.37
  -5   1  13  500.48   24.64
   5   1 -13  473.15   24.73
  -5  -1  13  498.82   24.64
   5  -1 -13  471.64   24.79
  -5  -1  13  495.42   24.68
   5   1 -12   31.73    2.06
  -5   1  12   16.70    1.90
   5  -1 -12   39.58    2.55
  -5  -1  12   34.87    2.19
   5   1 -12   15.00    1.55
  -5   1  12   29.84    2.43
   5   1 -12   33.67    2.31
  -5   1  12   20.06    1.97
  -5  -1  12   30.03    2.34
   5  -1 -12   45.00    2.67
   5  -1 -11   33.88    2.38
  -5  -1  11   34.30    2.34
   5  -1 -11   35.83    2.39
  -5   1  11   35.77    2.42
   5   1 -11   34.51    2.22
  -5  -1  11   33.45    2.21
   5   1 -11   34.97    1.88
  -5   1  11   34.60    2.35
  -5   1  11   33.38    2.23
   5   1 -11   30.43    2.29
  -5   1  10 4432.71  208.52
  -5  -1  10 4142.44  208.56
  -5  -1  10 4238.59  208.44
   5  -1 -10 4364.36  208.61
   5   1 -10 4353.35  208.46
  -5   1  10 4416.74  208.65
  -5   1  10 4161.76  208.54
   5  -1 -10 4329.58  208.62
   5  -1  -9  465.75   22.87
   5  -1  -9  436.92   22.81
  -5  -1   9  452.49   22.68
  -5   1   9  516.03   22.95
   5   1  -9  462.71   22.70
  -5   1   9  470.85   22.79
  -5   1   9  440.20   22.78
  -5  -1   8    7.50    0.82
   5  -1  -8    8.54    1.10
   5  -1  -8    9.17    1.05
  -5   1   8    7.74    1.00
  -5   1   8    8.84    1.07
   5   1  -8    7.37    0.83
   5   1  -7    0.35    0.53
  -5   1   7    0.79    0.72
  -5   1   7    0.97    0.75
   5  -1  -7    0.15    0.65
  -5   1   7    0.06    0.60
  -5  -1   7    0.41    0.70
  -5  -1   7    0.46    0.53
   5  -1  -7    0.61    0.76
   5   1  -6  339.37   16.89
  -5   1   6  340.22   16.88
   5  -1  -6  339.21   16.86
  -5  -1   6  371.66   16.90
  -5   1   6  371.49   16.97
   5   1  -6  350.08   16.71
  -5   1   6  315.44   16.84
  -5  -1   6  320.03   16.68
   5  -1  -6  335.77   16.90
   5   1  -5  291.27   14.87
  -5   1   5  345.41   14.95
  -5   1   5  304.77   14.84
  -5  -1   5  292.23   14.64
  -5  -1   5  284.85   14.80
  -5   1   5  329.31   14.90
   5   1  -5  301.03   14.65
   5  -1  -5  262.39   14.80
  -5  -1   4    0.60    0.39
   5   1  -4    1.49    0.63
  -5  -1   4    0.57    0.61
  -5   1   4    1.14    0.66
  -5   1   4    0.81    0.60
   5  -1  -4    1.15    0.65
  -5   1   4    0.26    0.70
   5  -1  -3  611.04   31.55
  -5  -1   3  664.76   31.38
  -5   1   3  652.35   31.64
  -5  -1   3  634.35   31.53
  -5  -1   2 1298.53   63.11
  -5  -1   1   42.62    2.31
  -5  -1   1   39.38    2.15
   5   1   0  147.03    7.60
  -5  -1   0  169.43    7.74
  -5  -1  -1  578.86   28.42
   5   1   1  603.25   28.40
  -5   1  -1  517.22   28.52
   5   1   1  603.01   28.37
   5   1   2 1081.53   52.04
  -5  -1  -2 1067.50   52.03
   5   1   2 1026.02   52.04
   5  -1   2 1054.33   52.15
  -5   1  -2 1142.75   52.19
   5   1   2 1075.65   51.97
   5   1   3    0.98    0.49
   5  -1   3    1.07    0.62
  -5  -1  -3    0.75    0.41
  -5   1  -3    0.13    0.58
  -5   1  -3    1.17    0.65
  -5   1  -4   -0.09    0.68
   5   1   4    0.60    0.48
  -5   1  -4    0.36    0.76
  -5  -1  -4    0.09    0.43
   5  -1   4   -0.23    0.70
   5   1   5   97.40    5.19
   5  -1   5   99.83    5.38
  -5   1  -5  112.18    5.54
  -5   1  -5  112.88    5.45
  -5  -1  -5   99.48    5.20
   5   1   6  227.32   11.23
  -5   1  -6  242.04   11.45
  -5  -1  -6  219.47   11.22
   5  -1   6  221.58   11.39
  -5   1  -6  231.91   11.56
   5  -1   7  133.33    6.76
   5   1   7  138.97    6.56
  -5   1  -7  113.99    6.85
   5  -1   7  110.22    6.73
  -5  -1  -7  138.73    6.57
  -5   1  -7  121.18    6.73
  -5  -1  -7  134.26    6.59
   5  -1   8  169.65    8.60
  -5  -1  -8  166.86    8.45
   5   1   8  163.54    8.38
  -5   1  -8  173.59    8.66
  -5  -1  -8  163.51    8.40
   5  -1   8  164.17    8.66
  -5  -1  -8  174.59    8.71
  -5   1  -8  171.46    8.81
   5   1   9   76.33    4.11
   5  -1   9   78.77    4.45
  -5   1  -9   82.74    4.44
  -5  -1  -9   77.11    4.15
  -5  -1  -9   77.68    4.26
   5  -1   9   79.71    4.35
  -5  -1  -9   78.57    4.49
   5   1  10  194.23    9.45
   5  -1  10  183.45    9.74
  -5  -1 -10  193.39    9.48
  -5   1 -10  173.31    9.67
  -5  -1 -10  190.49    9.56
   5  -1  10  183.33    9.64
  -5  -1 -10  192.38    9.81
   5   1  11   39.19    2.36
   5  -1  11   39.85    2.71
  -5  -1 -11   38.69    2.48
  -5   1 -11   40.32    2.66
  -5  -1 -11   40.82    2.40
   5  -1  11   39.12    2.56
  -5  -1 -11   44.81    2.85
   5   1  12   37.28    2.24
  -5   1 -12   39.57    2.64
  -5  -1 -12   37.63    2.38
   5  -1  12   37.74    2.48
  -5  -1 -12   34.18    2.26
  -5  -1 -12   38.59    2.74
  -5   1 -12   36.81    2.54
   5  -1  12   36.58    2.63
  -5  -1 -13   35.27    2.37
  -5   1 -13   39.34    2.62
  -5   1 -13   36.12    2.53
  -5  -1 -13   38.90    2.76
   5   1  13   37.77    2.25
   5  -1  13   34.06    2.45
  -5  -1 -13   31.93    2.22
  -5   1 -14  131.92    7.27
  -5  -1 -14  117.51    7.00
  -5   1 -14  136.55    7.23
   5   1  14  154.77    6.98
  -5  -1 -14  121.08    7.30
  -5  -1 -14  126.09    6.92
   5  -1  14  140.81    7.15
  -5   1 -15   28.46    2.37
  -5  -1 -15   27.01    2.03
   5   1  15   31.67    2.08
  -5  -1 -15   34.07    2.64
  -5   1 -15   30.74    2.47
   5  -1  15   26.46    2.23
   5   1  16   51.07    3.00
  -5   1 -16   46.33    3.44
  -5  -1 -16   43.06    3.49
  -5   1 -16   43.12    3.35
  -5  -1 -16   49.88    3.04
   5   1  17    0.48    1.08
  -5  -1 -17    1.74    1.25
  -5   1 -17    1.83    1.79
  -5  -1 -18    2.68    1.11
   5   1  18    3.72    1.21
  -5   1 -18    3.62    1.55
  -5   1 -19   28.81    2.62
  -5  -1 -19   26.50    2.22
   5   1  19   36.25    2.35
   5   1  20    2.90    1.23
  -5  -1 -20    1.44    1.16
  -5   1 -20    0.42    1.45
  -5   1 -21   30.65    2.76
  -5  -1 -21   30.65    2.38
  -5   1 -22  131.44    7.17
  -5  -1 -22  115.03    6.64
  -5   1 -23   16.21    2.38
  -5  -1 -23   13.75    1.84
  -5   1 -24    2.61    1.79
  -5   1 -25    0.17    1.83
  -5   1 -26    1.32    1.96
  -5   1 -27    0.27    1.95
  -5   1 -28    1.38    1.97
   5   2 -29   -0.65    1.98
   5  -2 -28    4.50    2.34
   5   2 -28    6.47    2.18
   5  -2 -27    3.19    2.19
   5   2 -27    1.31    1.92
   5  -2 -26    5.40    2.13
  -5   2  26    4.98    1.95
   5   2 -26    7.45    2.10
   5  -2 -25    2.12    1.81
  -5   2  25    0.73    1.61
   5   2 -25    1.12    1.73
  -5   2  24   13.79    2.12
   5   2 -24   18.52    2.39
   5  -2 -24   16.55    2.39
  -5   2  24   13.07    2.33
   5   2 -23    0.28    1.14
  -5   2  23    1.05    1.58
   5   2 -23    1.31    1.52
  -5   2  23    1.18    1.76
   5  -2 -23    0.88    1.66
   5  -2 -22    2.04    1.73
  -5   2  22    3.79    1.85
  -5   2  22    1.57    1.49
   5   2 -22    1.08    1.08
   5   2 -22    2.18    1.41
   5   2 -22    2.02    1.58
   5  -2 -21   10.88    1.99
  -5   2  21   17.09    1.69
  -5   2  21   15.71    2.05
   5   2 -21   14.34    2.08
  -5   2  21   17.04    2.27
   5   2 -21   16.77    2.00
  -5   2  20    5.78    1.27
  -5  -2  20    4.55    1.58
  -5   2  20    5.45    1.54
   5  -2 -20    5.32    1.71
   5   2 -20    4.29    1.43
  -5   2  20    5.31    1.80
   5   2 -20    5.20    1.63
  -5  -2  19   51.94    3.50
  -5   2  19   49.08    3.13
   5   2 -19   50.74    3.60
   5  -2 -19   46.27    3.59
   5   2 -19   49.97    3.35
   5   2 -18    2.40    1.48
  -5  -2  18    2.51    1.26
  -5   2  18    3.93    1.15
  -5  -2  18    5.92    1.57
   5  -2 -18    2.09    1.43
   5   2 -18    1.89    1.22
   5   2 -17    0.60    1.29
  -5  -2  17    0.85    1.12
  -5   2  17    0.57    0.95
  -5  -2  17   -0.30    1.30
   5  -2 -17    0.81    1.27
   5   2 -17    0.50    1.14
   5   2 -16   10.28    1.52
  -5  -2  16   12.39    1.43
  -5   2  16    9.14    1.23
   5   2 -16   11.19    1.42
   5  -2 -16   12.96    1.65
  -5  -2  16    8.72    1.48
  -5  -2  15    6.91    1.35
  -5  -2  15    8.47    1.25
   5   2 -15   10.31    1.28
  -5   2  15    7.74    1.11
   5   2 -15    5.27    1.28
   5  -2 -15    9.71    1.56
  -5  -2  14   18.38    1.55
  -5   2  14   21.53    1.90
  -5  -2  14   21.16    1.76
  -5   2  14   15.25    1.44
   5   2 -14   18.29    1.56
  -5  -2  13  183.46    9.22
  -5  -2  13  185.36    9.40
  -5   2  13  165.07    9.48
  -5   2  13  179.20    9.20
   5   2 -13  183.18    9.23
   5  -2 -13  174.32    9.50
  -5   2  12   92.58    4.77
  -5  -2  12   96.18    4.73
   5  -2 -12   88.87    5.02
  -5   2  12   87.85    5.08
   5   2 -12   92.08    4.74
  -5  -2  12   90.22    4.89
  -5   2  12   82.36    4.75
  -5   2  11  180.80    9.17
  -5  -2  11  184.23    9.08
  -5  -2  11  178.66    9.25
   5  -2 -11  180.62    9.40
  -5   2  11  179.98    9.43
  -5  -2  11  170.02    9.19
  -5   2  11  165.87    9.13
   5   2 -11  186.10    9.08
  -5   2  10   51.55    3.19
   5   2 -10   55.44    3.37
  -5   2  10   55.17    3.24
  -5  -2  10   56.51    3.09
  -5   2  10   52.76    3.28
  -5  -2  10   54.03    3.27
  -5   2  10   58.76    3.51
   5  -2 -10   61.13    3.46
  -5  -2  10   50.47    3.21
   5   2 -10   56.10    3.07
  -5  -2   9  214.18   10.67
  -5   2   9  198.55   10.67
   5   2  -9  208.51   10.42
  -5  -2   9  218.70   10.44
   5  -2  -9  204.82   10.78
  -5   2   9  205.63   10.93
  -5   2   9  211.46   10.60
   5   2  -9  197.81   10.70
  -5  -2   9  210.40   10.65
  -5  -2   8  345.21   18.52
  -5   2   8  397.97   18.76
   5  -2  -8  375.82   18.71
  -5   2   8  345.12   18.52
  -5   2   8  348.71   18.62
   5   2  -8  383.23   18.37
  -5  -2   8  407.95   18.65
   5   2  -8  407.40   18.73
   5   2  -7  311.87   14.46
   5   2  -7  297.70   14.11
  -5   2   7  276.01   14.39
  -5   2   7  295.95   14.50
  -5   2   7  264.69   14.30
   5  -2  -7  270.89   14.42
  -5  -2   7  286.75   14.36
  -5  -2   7  288.40   14.32
  -5   2   6    0.62    0.70
   5   2  -6    0.17    0.63
  -5  -2   6   -0.05    0.62
   5   2  -6    0.25    0.37
  -5   2   6    0.04    0.86
  -5  -2   6    0.18    0.68
   5  -2  -6    0.17    0.70
  -5   2   6   -0.13    0.72
   5  -2  -5  216.39   10.89
  -5   2   5  209.88   10.88
  -5  -2   5  214.67   10.75
  -5   2   5  230.37   11.00
   5   2  -5  227.55   10.89
   5  -2  -5  183.32   10.84
  -5  -2   5  228.22   10.83
  -5   2   5  220.53   10.85
   5  -2  -5  210.38   10.81
   5  -2  -4  342.84   16.51
   5   2  -4  318.58   16.11
  -5   2   4  368.84   16.60
  -5  -2   4  319.93   16.30
   5   2  -4  335.09   16.44
  -5  -2   4  357.72   16.42
   5  -2  -4  319.71   16.40
  -5   2   4  349.80   16.45
  -5  -2   3    0.10    0.40
   5  -2  -3    0.80    0.67
  -5   2   3   -0.03    0.66
  -5  -2   3   -0.18    0.55
  -5  -2   3    0.02    0.54
   5  -2  -3    0.25    0.66
   5   2  -3   -0.03    0.61
   5   2  -2   68.17    3.90
  -5  -2   2   63.66    3.72
   5  -2  -2   69.20    3.98
  -5  -2   2   66.53    3.92
  -5  -2   2   63.64    3.84
  -5  -2   1  125.04    6.49
  -5   2   1  124.82    6.77
  -5  -2   1  128.02    6.45
  -5  -2   1  136.62    6.82
  -5  -2   1  136.45    6.65
   5  -2  -1  138.10    6.78
   5   2  -1  149.72    6.72
  -5  -2   0  232.83   11.56
  -5   2   0  227.70   11.89
   5  -2   0  252.59   11.91
  -5  -2   0  229.40   11.71
  -5  -2   0  231.62   11.62
  -5  -2   0  217.12   11.65
  -5  -2   0  242.01   11.95
  -5  -2   0  257.51   11.57
  -5  -2  -1  145.54    7.41
  -5  -2  -1  155.82    7.47
  -5  -2  -1  141.37    7.40
  -5  -2  -1  155.34    7.74
   5  -2   1  152.11    7.64
  -5  -2  -2 1372.55   66.09
  -5  -2  -2 1374.10   66.17
  -5  -2  -2 1345.24   66.08
  -5  -2  -3   13.49    0.85
  -5  -2  -3   14.46    1.10
  -5  -2  -3   12.14    0.87
  -5  -2  -4   56.34    3.08
  -5  -2  -4   54.41    2.83
  -5  -2  -4   54.65    2.80
  -5  -2  -5  213.23   10.79
  -5  -2  -5  248.50   11.15
  -5  -2  -6   69.60    3.63
  -5   2  -6   77.92    4.14
   5  -2   6   72.30    4.04
  -5  -2  -6   78.09    4.04
   5  -2   7  348.77   17.34
  -5  -2  -7  341.40   16.91
  -5   2  -7  363.67   17.41
  -5  -2  -7  351.29   17.32
  -5   2  -8  220.45   10.75
  -5  -2  -8  194.23   10.20
   5   2   8  211.02   10.22
   5  -2   8  223.56   10.69
  -5  -2  -8  227.92   10.71
  -5   2  -9   12.92    1.46
  -5  -2  -9   16.03    1.56
   5   2   9   18.64    0.98
   5  -2   9   12.32    1.37
  -5  -2  -9   10.83    0.90
  -5   2 -10  183.63    8.76
  -5  -2 -10  178.99    8.72
   5   2  10  168.33    8.16
   5  -2  10  169.70    8.62
  -5  -2 -10  151.56    8.15
  -5   2 -11  109.32    5.71
  -5  -2 -11  111.25    5.73
   5   2  11  101.59    5.11
  -5  -2 -11   93.26    5.10
   5  -2  11  105.58    5.58
   5   2  12   16.11    1.12
  -5  -2 -12   16.52    1.75
  -5  -2 -12   13.65    1.09
  -5   2 -12   18.57    1.73
   5  -2  12   16.98    1.63
   5   2  13   19.82    1.28
  -5  -2 -13   18.99    1.96
  -5   2 -13   17.91    1.88
  -5  -2 -13   16.19    1.24
   5   2  14   83.72    4.04
  -5  -2 -14   75.17    4.65
  -5   2 -14   85.32    4.74
  -5   2 -14   76.73    4.65
  -5  -2 -14   66.91    4.01
  -5  -2 -15   35.66    2.34
   5   2  15   42.35    2.37
  -5   2 -15   45.19    3.07
  -5   2 -15   45.65    3.15
  -5  -2 -15   41.70    3.06
  -5  -2 -16   54.65    3.59
  -5  -2 -16   42.27    2.73
   5   2  16   51.86    2.77
  -5   2 -16   46.92    3.41
  -5  -2 -17   60.77    3.74
   5   2  17   74.04    3.79
  -5   2 -17   75.70    4.55
  -5  -2 -18   37.49    2.46
   5   2  18   41.62    2.50
  -5   2 -18   42.97    3.24
  -5   2 -19    9.69    1.96
  -5  -2 -19    9.17    1.19
  -5   2 -20    3.99    1.77
  -5  -2 -20    6.06    1.08
  -5   2 -21    2.65    1.75
  -5   2 -22    2.67    1.84
  -5   2 -23    7.28    2.18
  -5   2 -24   33.22    3.25
  -5   2 -25    3.06    2.06
  -5   2 -26    6.92    2.27
   5   3 -27   43.56    3.76
   5  -3 -27   35.27    3.76
   5   3 -26    3.94    1.89
  -5   3  26    3.11    1.81
   5  -3 -26    1.37    2.08
  -5   3  25   25.57    2.65
   5   3 -25   26.70    2.95
  -5   3  25   22.60    2.31
   5  -3 -25   23.93    2.90
  -5   3  24    8.50    1.91
   5   3 -24    6.36    2.07
  -5   3  24    5.44    1.51
   5  -3 -24    5.41    2.16
  -5   3  23    8.64    1.84
   5  -3 -23   11.24    2.21
   5   3 -23   12.16    2.19
  -5   3  23    9.50    1.61
  -5   3  22   31.99    2.78
   5  -3 -22   29.43    3.02
  -5   3  22   30.17    2.40
   5   3 -22   25.56    2.85
  -5   3  22   29.13    2.25
   5   3 -22   30.18    2.60
  -5   3  22   29.04    3.02
   5  -3 -21   -0.85    1.72
   5   3 -21    0.62    1.63
   5   3 -21    1.25    1.41
  -5   3  21    3.20    1.86
  -5   3  21    1.23    1.20
  -5   3  21    1.58    1.18
   5  -3 -20    3.33    1.65
  -5   3  20    7.10    1.33
   5   3 -20    8.08    1.82
  -5   3  20    7.66    1.30
   5   3 -20    8.12    1.50
  -5   3  20    6.41    1.81
  -5   3  19   20.87    1.94
  -5   3  19   20.90    1.85
   5  -3 -19   18.66    2.38
   5   3 -19   24.50    2.13
  -5   3  19   22.75    2.56
  -5   3  18   15.19    1.56
  -5   3  18   16.69    1.66
  -5  -3  18   17.37    1.85
  -5   3  18   16.03    2.10
   5   3 -18   18.08    1.79
  -5   3  17    0.92    1.42
   5   3 -17    1.11    1.08
  -5   3  17    1.82    1.02
   5  -3 -17    0.51    1.51
  -5   3  17    1.12    0.96
  -5  -3  17    1.71    1.24
  -5  -3  16   11.00    1.55
  -5   3  16    9.74    1.34
  -5   3  16   13.30    1.38
   5   3 -16   11.74    1.45
  -5   3  16   11.93    1.83
  -5   3  16    9.92    1.52
   5  -3 -16    7.58    1.72
  -5   3  15    2.92    1.67
  -5   3  15    1.06    1.00
  -5   3  15    2.77    0.96
   5  -3 -15    0.93    1.38
  -5   3  15    0.97    1.15
  -5   3  15    1.78    1.45
   5   3 -15    1.59    0.99
  -5   3  14  329.30   13.89
   5  -3 -14  214.49   13.73
   5   3 -14  259.57   13.49
  -5   3  14  262.49   13.94
   5   3 -14  252.11   13.86
  -5   3  14  239.14   13.45
  -5   3  14  295.49   14.20
  -5   3  14  323.35   13.64
  -5   3  13   39.80    2.63
  -5   3  13   43.72    2.66
  -5   3  13   43.22    2.87
  -5   3  13   39.72    3.21
  -5  -3  13   43.53    2.89
   5   3 -13   41.51    3.01
   5  -3 -13   44.25    3.04
  -5   3  13   41.28    3.09
   5   3 -13   43.31    2.61
  -5   3  12   18.50    1.81
  -5   3  12    4.95    1.42
  -5   3  12   12.49    2.01
  -5   3  12   12.84    2.27
   5  -3 -12   23.47    2.18
  -5   3  12   11.15    2.28
   5   3 -11   40.83    2.34
  -5   3  11   36.86    2.45
  -5  -3  11   41.69    2.68
   5   3 -11   41.61    2.78
  -5   3  11   38.66    2.52
  -5   3  11   37.19    2.60
  -5   3  11   40.36    3.06
   5  -3 -11   39.38    2.80
  -5   3  11   37.59    2.85
   5   3 -10    8.41    0.82
   5   3 -10    6.53    1.22
  -5   3  10    7.03    0.96
  -5   3  10    4.91    1.23
  -5   3  10    3.19    1.45
  -5   3  10    6.15    1.09
   5  -3 -10    3.61    1.19
  -5  -3  10    6.05    1.17
   5   3  -9   82.07    5.05
   5   3  -9   75.85    4.60
   5   3  -9   74.67    4.66
  -5   3   9  134.32    5.87
  -5   3   9   87.03    5.30
   5  -3  -9   82.33    5.10
  -5   3   9  126.74    5.05
  -5  -3   9  115.86    5.19
  -5   3   9  115.76    5.19
   5   3  -8   92.34    4.50
   5   3  -8   75.65    3.90
   5   3  -8   78.52    4.08
   5   3  -8   72.29    4.05
  -5   3   8   75.68    4.18
   5  -3  -8   69.61    4.39
  -5   3   8   72.50    4.53
  -5  -3   8   80.92    4.32
  -5   3   8   73.20    4.28
  -5  -3   7   38.03    2.16
   5  -3  -7   34.72    2.03
   5   3  -7   32.18    2.16
   5   3  -7   27.63    1.63
   5   3  -7   26.44    1.81
   5  -3  -7   24.72    2.10
   5   3  -7   35.32    1.96
  -5   3   7   26.12    2.25
  -5   3   7   33.75    2.05
  -5   3   7   35.71    2.17
   5   3  -6   35.37    2.21
   5  -3  -6   33.91    2.20
   5   3  -6   32.47    1.86
  -5   3   6   28.80    2.30
   5   3  -6   31.29    1.99
  -5  -3   6   27.22    2.03
   5  -3  -6   33.60    2.06
   5  -3  -6   31.24    2.22
  -5   3   6   29.92    2.02
   5  -3  -5   83.78    4.46
   5   3  -5   77.08    4.10
  -5  -3   5   80.83    4.31
  -5   3   5   77.91    4.31
   5  -3  -5   79.29    4.29
   5   3  -5   81.69    4.41
   5   3  -5   76.84    4.29
  -5   3   5   79.61    4.59
  -5  -3   4   31.00    2.03
  -5   3   4   30.93    2.09
   5  -3  -4   32.16    2.07
  -5   3   4   30.04    2.34
   5   3  -4   31.05    2.10
   5   3  -4   35.89    2.15
   5   3  -4   33.04    1.87
   5  -3  -4   33.25    2.17
   5  -3  -3  170.20    8.89
   5   3  -3  170.82    8.60
  -5   3   3  172.80    9.06
  -5   3   3  168.42    8.83
   5   3  -3  182.18    8.82
   5  -3  -3  173.59    8.81
  -5  -3   3  170.35    8.73
   5   3  -2   -0.19    0.55
   5  -3  -2    0.04    0.76
   5   3  -2    0.60    0.63
  -5   3   2   -0.05    0.91
  -5  -3   2   -0.14    0.60
  -5   3   2    1.04    0.80
   5  -3  -2    0.38    0.77
   5  -3  -1  149.04    7.53
  -5  -3   1  137.82    7.34
  -5   3   1  142.13    7.70
   5   3  -1  161.09    7.44
  -5   3   1  137.31    7.53
  -5  -3   0   30.59    1.87
   5  -3   0   39.27    2.32
  -5  -3   0   37.72    2.42
  -5   3   0   41.51    2.37
   5   3   0   33.33    2.04
  -5  -3   0   39.10    2.03
  -5  -3  -1   11.60    0.94
  -5   3  -1   13.55    1.30
   5   3   1   13.22    0.98
   5  -3   1   13.40    1.23
  -5  -3  -1   12.50    0.93
  -5  -3  -1   14.26    1.49
  -5   3  -2   75.79    4.56
  -5  -3  -2   81.69    4.12
  -5  -3  -2   71.97    4.20
  -5  -3  -3   45.42    2.46
  -5  -3  -3   46.21    2.61
  -5  -3  -3   42.78    2.92
  -5   3  -3   45.88    2.75
  -5  -3  -3   40.23    2.22
  -5  -3  -3   40.95    2.22
   5  -3   3   45.78    2.73
  -5  -3  -4  426.81   18.51
  -5  -3  -4  443.19   18.66
  -5  -3  -4  443.23   19.01
  -5   3  -4  380.73   18.68
   5  -3   4  427.93   18.69
  -5  -3  -4  353.36   18.14
  -5  -3  -4  359.94   18.14
  -5  -3  -5   27.79    2.35
  -5  -3  -5   21.77    1.86
   5  -3   6  183.38   10.00
  -5  -3  -6  189.33    9.89
  -5  -3  -6  210.66   10.09
  -5  -3  -6  199.10   10.36
  -5  -3  -7  392.09   20.08
  -5  -3  -7  409.83   20.23
  -5  -3  -7  417.42   20.53
  -5  -3  -8   65.74    3.44
  -5  -3  -8   64.62    3.91
   5   3   8   53.74    2.80
  -5  -3  -9  102.84    5.72
  -5  -3  -9  108.66    5.28
  -5  -3 -10   37.27    3.01
  -5   3 -10   31.76    2.69
  -5  -3 -10   33.57    2.47
  -5   3 -10   37.48    2.68
  -5  -3 -11   52.98    4.01
  -5   3 -11   59.09    3.81
  -5   3 -11   54.82    3.86
  -5  -3 -11   63.49    3.71
  -5   3 -12    9.22    1.69
  -5  -3 -12    8.05    2.10
  -5   3 -12    7.09    1.89
  -5  -3 -12    8.60    1.62
  -5   3 -13    0.92    1.34
  -5   3 -13   -0.80    1.54
  -5  -3 -13    1.37    1.33
  -5   3 -14   38.27    2.90
  -5  -3 -14   35.27    2.80
  -5  -3 -15    0.67    1.40
  -5   3 -15    0.43    1.38
  -5   3 -16   44.58    3.40
  -5   3 -17  145.78    8.31
  -5   3 -18    0.25    1.72
  -5   3 -19    0.26    1.78
  -5   3 -20   17.43    2.46
  -5   3 -21    5.69    2.01
  -5   3 -22   17.22    2.52
  -5   3 -23    3.38    2.07
  -5   3 -24    5.14    2.34
  -5   4  26    2.75    1.97
   5   4 -25   15.29    2.61
  -5   4  25   14.99    2.25
   5   4 -24    2.78    2.03
  -5   4  24   -0.15    1.69
  -5   4  23   -0.30    1.65
   5   4 -22    5.71    1.62
  -5   4  22    6.02    1.34
   5   4 -21   41.99    3.38
  -5   4  21   49.29    4.07
  -5   4  20    6.18    1.31
  -5   4  20    7.44    2.05
   5   4 -20    6.38    1.50
  -5   4  19    3.27    1.49
  -5   4  19    1.80    1.11
  -5   4  19    8.44    2.04
   5   4 -19    7.18    1.54
  -5   4  19    3.86    1.23
   5   4 -19    7.00    1.88
  -5   4  18    1.32    1.31
  -5   4  18    2.52    1.04
  -5   4  18    1.84    1.76
   5   4 -18    2.42    1.17
  -5   4  18    2.51    1.08
   5   4 -18    0.34    1.47
  -5   4  17    3.39    1.34
  -5   4  17    1.41    1.04
  -5   4  17    0.07    0.93
   5   4 -17    1.96    1.09
  -5   4  17    2.66    1.75
   5   4 -17    2.66    1.51
  -5   4  16   14.98    1.70
  -5   4  16   10.88    1.38
  -5   4  16   17.07    2.50
  -5   4  16    8.67    1.25
   5   4 -16    7.41    1.75
  -5   4  16   10.40    1.98
   5   4 -16    6.27    1.27
  -5   4  15   23.94    2.55
   5  -4 -15   24.78    2.42
  -5   4  15   24.04    1.89
  -5   4  15   26.53    2.87
   5   4 -15   25.25    1.92
  -5   4  15   25.07    1.89
   5   4 -15   27.43    2.53
  -5   4  15   24.62    2.14
   5   4 -14   11.67    1.81
  -5   4  14   10.18    1.34
  -5   4  14   15.53    1.65
  -5   4  14   19.39    1.48
   5   4 -14   14.97    1.39
   5  -4 -14    8.30    1.73
  -5   4  14   19.58    2.43
  -5   4  14   14.91    2.08
  -5   4  13   36.62    3.28
   5   4 -13   38.83    2.87
  -5   4  13   37.25    2.41
  -5   4  13   34.64    2.53
   5  -4 -13   27.81    2.71
   5   4 -13   37.02    2.30
  -5   4  13   35.79    2.98
   5  -4 -13   35.53    2.81
  -5   4  13   35.00    2.33
   5   4 -12   57.67    3.87
  -5   4  12   61.36    4.35
  -5   4  12   60.42    4.04
  -5   4  12   55.97    3.44
  -5   4  12   56.44    3.67
   5  -4 -12   59.97    3.91
   5   4 -12   65.44    3.39
   5   4 -11   56.07    3.70
  -5   4  11   56.56    3.84
  -5   4  11   53.85    3.48
  -5   4  11   53.53    3.30
   5  -4 -11   57.04    3.73
  -5   4  11   64.39    4.27
   5   4 -11   59.52    3.17
   5   4 -10    2.20    1.17
   5   4 -10    1.54    0.64
   5   4 -10    2.01    0.97
  -5   4  10    1.37    1.40
  -5   4  10    1.48    1.66
   5  -4 -10    2.11    1.23
  -5  -4  10    1.61    1.10
  -5   4  10    1.46    0.86
   5   4 -10    2.49    1.11
   5   4  -9    1.22    0.98
  -5   4   9   10.91    2.18
  -5   4   9   11.56    1.28
  -5  -4   9    8.57    1.33
   5   4  -9    1.31    1.10
   5   4  -9    1.81    0.59
   5   4  -9    1.72    0.92
   5  -4  -9    2.46    1.23
  -5   4   9    7.05    1.75
   5   4  -9    2.49    1.08
  -5   4   8  215.50   11.15
   5   4  -8  199.90   10.81
   5  -4  -8  215.92   11.39
  -5  -4   8  228.18   11.28
   5   4  -8  238.16   11.47
   5   4  -8  248.32   11.31
   5   4  -8  229.55   11.13
  -5   4   8  229.77   11.62
   5   4  -8  226.65   11.26
  -5   4   8  230.09   11.69
   5  -4  -8  221.76   11.16
  -5   4   7   34.52    1.90
   5  -4  -7   21.43    1.95
  -5  -4   7   39.60    2.01
   5   4  -7   16.20    1.24
   5   4  -7   34.61    2.03
   5   4  -7   30.10    2.04
   5   4  -7   34.21    1.95
   5   4  -7   28.33    1.72
  -5   4   7   22.56    2.14
   5   4  -7   19.19    1.29
  -5   4   7   25.54    2.21
   5  -4  -7   35.62    1.93
   5   4  -6    5.30    1.13
  -5  -4   6    4.77    0.97
   5   4  -6    6.29    1.13
   5   4  -6    4.49    1.00
   5   4  -6    4.92    0.87
   5  -4  -6    4.67    0.98
  -5   4   6    5.17    1.39
  -5   4   6    5.11    1.39
   5  -4  -6    5.94    1.06
  -5   4   6    5.28    0.97
   5  -4  -5   15.13    1.52
  -5   4   5   12.84    1.35
   5   4  -5   15.57    1.35
  -5  -4   5   16.65    1.43
   5   4  -5   13.41    1.62
  -5   4   5   12.59    1.78
  -5   4   5   12.82    1.72
   5   4  -5   15.35    1.48
   5  -4  -5   16.40    1.41
  -5   4   4  137.16    7.05
   5  -4  -4  132.31    7.16
  -5   4   4  121.74    7.31
  -5   4   4  128.48    7.34
   5   4  -4  131.60    6.91
   5   4  -4  131.55    7.20
  -5  -4   4  138.90    6.96
   5   4  -4  141.19    7.10
   5   4  -4  136.07    6.89
   5  -4  -4  130.73    7.00
  -5  -4   3  160.43    7.89
  -5   4   3  156.40    8.04
   5  -4  -3  149.71    7.98
   5   4  -3  151.47    7.88
  -5   4   3  152.78    8.27
  -5   4   3  149.41    8.29
   5   4  -3  156.20    8.01
   5   4  -3  157.02    8.21
   5  -4  -3  146.54    8.10
   5   4  -2    0.94    0.81
   5   4  -2    2.28    0.80
   5  -4  -2    1.93    0.95
   5  -4  -2    2.43    0.95
  -5  -4   2    1.92    0.71
   5   4  -2    2.01    1.12
  -5   4   2    1.58    0.93
  -5   4   2    1.39    1.20
  -5   4   1  158.04    8.31
   5   4  -1  167.25    8.14
   5  -4  -1  162.16    8.27
   5   4  -1  150.07    8.11
  -5   4   1  151.79    8.49
  -5  -4   1  159.56    8.04
  -5  -4   0   83.57    4.26
   5  -4   0   90.30    4.61
  -5   4   0   91.36    4.65
   5   4   0   77.50    4.31
   5   4   1   84.67    3.97
  -5  -4  -1   76.57    3.87
   5  -4   1   78.47    4.23
  -5   4  -1   82.11    4.34
  -5   4  -1   74.25    4.41
  -5  -4  -1   76.59    3.87
  -5  -4  -1   67.83    3.66
   5  -4   2    1.86    0.96
  -5   4  -2    1.23    1.02
  -5  -4  -2    1.91    0.53
   5   4   2    1.17    0.53
  -5  -4  -2    1.20    0.61
   5  -4   3    0.95    1.04
  -5  -4  -3    0.56    0.66
  -5  -4  -3    0.78    0.43
  -5   4  -3    2.75    1.08
  -5  -4  -4   -0.01    0.28
  -5   4  -4   -0.26    1.09
  -5  -4  -4    0.55    0.75
  -5  -4  -4    0.50    0.85
   5  -4   4   -0.72    1.07
  -5  -4  -4   -0.14    0.27
  -5  -4  -4    0.20    1.27
  -5  -4  -5   36.83    2.51
  -5   4  -5   38.50    2.71
  -5  -4  -5   35.56    2.90
   5  -4   5   35.79    2.59
  -5  -4  -5   36.79    2.35
  -5  -4  -6   43.93    3.17
  -5   4  -6   38.84    2.84
  -5  -4  -6   38.28    2.55
  -5  -4  -6   39.20    2.71
  -5   4  -7  159.97    9.08
  -5  -4  -7  178.60    9.23
  -5  -4  -7  168.39    8.85
  -5  -4  -7  167.80    8.68
  -5   4  -7  161.49    8.91
  -5  -4  -8    3.43    1.10
  -5  -4  -8    3.01    1.20
  -5  -4  -8    3.13    1.63
  -5   4  -8    2.28    1.27
  -5   4  -8    1.78    1.50
  -5   4  -9   28.75    2.62
  -5  -4  -9   29.40    2.45
  -5  -4  -9   37.75    2.44
  -5  -4  -9   35.09    3.02
  -5   4  -9   22.14    2.66
  -5  -4 -10   25.96    2.37
  -5  -4 -10   30.55    2.31
  -5  -4 -10   26.03    2.77
  -5   4 -10   24.85    2.64
  -5  -4 -11   59.69    3.65
  -5  -4 -11   52.97    3.77
  -5   4 -11   54.61    4.03
  -5  -4 -12   12.81    1.91
  -5  -4 -12   15.10    1.83
  -5   4 -12   15.41    2.18
   5   4  13   36.88    2.12
  -5   4 -13   40.20    3.42
  -5  -4 -13   43.55    3.00
  -5  -4 -13   45.16    3.21
   5   4  14   64.66    3.23
  -5   4 -14   64.54    4.22
  -5  -4 -14   55.01    3.91
  -5  -4 -14   49.02    3.99
  -5   4 -14   52.38    4.29
  -5   4 -15    5.94    2.10
  -5   4 -15    4.80    1.77
   5   4  15    8.62    0.94
  -5   4 -16   30.14    3.02
  -5  -4 -16   28.28    2.83
  -5   4 -17   -0.98    1.75
  -5  -4 -17    0.56    1.70
  -5   4 -18    6.89    2.02
  -5  -4 -18   10.07    2.31
  -5   4 -19    5.45    2.10
  -5  -4 -19    3.30    2.08
  -5  -4 -20   22.00    2.83
  -5   4 -20   22.05    2.80
  -5  -4 -21   14.30    2.60
  -5   4 -21    8.22    2.30
  -5  -4 -22    5.70    2.35
   5  -5 -22    2.76    2.12
   5   5 -22    1.51    2.09
   5  -5 -21   -1.29    1.90
   5   5 -21    2.51    1.99
   5  -5 -20    2.82    1.91
   5   5 -20   -0.71    1.89
  -5   5  19   10.83    2.32
   5   5 -19    7.53    1.96
   5  -5 -19    8.07    2.18
  -5   5  18    1.17    0.98
   5   5 -18    2.04    1.72
  -5   5  18    0.06    1.30
  -5   5  18    0.97    1.92
   5  -5 -18    0.68    1.80
  -5   5  17    1.10    0.96
   5   5 -17    2.59    1.61
  -5   5  17    1.41    1.29
   5   5 -17    0.78    1.06
  -5   5  17    3.83    2.03
  -5   5  17    2.34    2.10
   5  -5 -17   -0.46    1.59
  -5   5  16    0.54    0.95
  -5   5  16    0.36    1.17
   5   5 -16   -0.09    1.51
  -5   5  16    0.35    2.29
  -5   5  16   -1.58    1.73
   5   5 -16    0.28    0.99
   5   5 -15   20.80    1.75
  -5   5  15   21.67    2.95
  -5   5  15   20.48    1.70
   5   5 -15   22.41    2.44
  -5   5  15   19.95    2.50
  -5   5  15   20.05    1.70
   5   5 -14   99.41    5.47
  -5   5  14  108.23    6.80
  -5   5  14   98.20    5.48
   5   5 -14  114.11    6.25
  -5   5  14  105.87    6.33
  -5   5  14  101.14    5.54
  -5   5  13   31.31    2.38
   5   5 -13   35.61    2.25
  -5   5  13   33.22    3.45
  -5   5  13   32.40    2.31
  -5   5  13   36.39    3.11
   5   5 -13   38.91    2.85
   5   5 -13   41.48    3.02
   5   5 -12   50.45    3.32
  -5   5  12   37.92    3.31
   5   5 -12   39.10    2.84
  -5   5  12   32.28    2.51
   5   5 -12   39.32    2.41
   5  -5 -12   39.83    3.13
  -5   5  12   42.17    3.78
   5   5 -12   48.37    3.13
   5   5 -11    3.56    1.52
   5   5 -11    5.59    0.88
   5   5 -11    4.15    1.27
  -5   5  11    7.25    1.84
  -5   5  11    6.94    2.19
   5   5 -11    5.40    1.43
   5  -5 -11    6.14    1.49
  -5   5  11    4.63    1.10
   5   5 -11    4.84    1.43
  -5   5  10   39.70    3.17
   5   5 -10   38.54    2.57
  -5   5  10   38.08    2.43
  -5   5  10   42.00    3.69
   5   5 -10   35.97    2.73
   5  -5 -10   38.22    2.86
   5   5 -10   42.42    2.95
   5   5 -10   30.05    2.07
   5   5 -10   39.67    2.71
  -5   5   9    5.19    1.13
   5   5  -9    2.99    1.43
  -5   5   9    5.65    2.30
   5   5  -9    3.29    0.81
   5  -5  -9    2.87    1.39
   5   5  -9    4.17    1.44
   5   5  -9    2.07    0.64
   5   5  -9    4.88    1.18
  -5   5   9    3.36    1.67
   5  -5  -9    1.52    1.04
   5   5  -9    2.97    1.18
   5   5  -8   49.40    2.90
   5   5  -8   43.31    2.57
   5   5  -8   38.45    2.45
  -5   5   8   41.97    3.10
   5   5  -8   38.88    2.00
   5  -5  -8   40.76    2.46
  -5  -5   8   40.47    2.62
  -5   5   8   42.94    2.46
   5   5  -8   41.75    2.83
   5   5  -7   27.40    2.05
   5  -5  -7   34.96    2.12
   5   5  -7   31.86    1.89
   5   5  -7   24.35    1.68
  -5   5   7   34.28    1.92
   5  -5  -7   35.11    1.89
   5   5  -7    8.86    1.00
  -5  -5   7   36.45    2.03
   5   5  -7   29.34    2.20
   5   5  -7   15.47    1.08
  -5   5   7   25.21    2.43
  -5   5   6   64.68    3.98
   5  -5  -6   67.50    3.95
   5   5  -6   67.82    3.93
  -5   5   6   68.56    4.52
   5   5  -6   70.82    4.03
  -5  -5   6   67.31    3.97
   5   5  -6   73.06    4.36
   5   5  -6   71.21    4.17
   5  -5  -6   67.77    4.18
   5   5  -5   38.91    2.31
   5   5  -5   27.02    1.96
   5  -5  -5   27.68    2.23
   5   5  -5   19.00    2.08
  -5   5   5    7.09    2.15
   5  -5  -5   22.01    1.97
  -5   5   5    8.82    1.73
  -5  -5   5   67.68    2.51
   5   5  -5   42.22    3.01
  -5   5   4   51.16    3.21
   5   5  -4   52.39    3.26
   5   5  -4   51.47    3.01
  -5   5   4   51.91    3.65
   5   5  -4   49.31    3.20
  -5  -5   4   50.81    3.06
   5  -5  -4   51.52    3.20
   5  -5  -4   53.77    3.39
   5   5  -4   47.86    3.55
  -5   5   3   36.59    2.09
   5   5  -3   39.03    2.09
   5   5  -3   39.18    1.78
  -5   5   3   38.84    2.61
   5   5  -3   36.09    2.03
  -5  -5   3   37.10    1.86
   5  -5  -3   40.77    2.14
   5  -5  -3   39.13    2.27
   5   5  -3   39.15    2.58
  -5   5   2   40.70    2.39
  -5  -5   2   37.57    2.02
   5  -5  -2   36.16    2.33
   5   5  -2   35.30    2.16
   5  -5  -2   32.02    2.38
   5   5  -2   31.99    1.86
  -5   5   2   32.95    2.68
   5   5  -2   32.57    2.18
   5   5  -2   34.57    2.75
  -5   5   1   84.48    5.06
   5   5  -1   98.48    4.63
   5   5  -1   87.55    4.70
   5  -5  -1   92.20    4.76
   5   5  -1   88.43    5.16
  -5   5   1   86.26    4.76
  -5  -5   1   81.87    4.41
   5   5  -1   92.89    4.34
   5  -5  -1   85.98    4.88
  -5  -5   0    8.34    0.79
  -5  -5   0    8.21    0.96
  -5   5   0    9.81    1.46
  -5   5   0    7.65    1.71
   5   5   0    8.25    0.82
   5  -5   0    8.47    1.39
   5   5   0    8.04    1.04
  -5   5  -1    3.08    1.25
  -5  -5  -1    3.29    0.76
  -5   5  -1    1.56    1.36
   5   5   1    2.80    0.72
   5   5   1    2.38    0.78
  -5  -5  -1    2.95    0.51
   5   5   2   55.59    3.31
  -5   5  -2   61.12    3.92
  -5  -5  -2   57.55    3.21
   5   5   2   66.57    3.33
  -5   5  -2   64.97    3.88
   5   5   3    3.27    0.91
  -5  -5  -3    3.64    0.87
  -5   5  -3    2.68    1.38
  -5  -5  -3    2.88    0.62
   5   5   3    2.64    0.66
  -5   5  -3    4.26    1.40
  -5  -5  -4   52.84    3.12
  -5   5  -4   53.58    3.58
   5   5   4   56.99    3.15
  -5  -5  -4   52.01    2.71
  -5   5  -5   90.38    5.42
  -5  -5  -5   91.62    4.99
  -5   5  -6   33.73    2.86
  -5  -5  -6   36.72    2.44
  -5   5  -7  155.22    8.60
  -5  -5  -7  162.70    8.23
  -5   5  -7  151.49    8.73
  -5  -5  -7  151.52    8.39
  -5   5  -8   24.61    2.52
  -5  -5  -8   30.49    2.46
  -5   5  -8   26.60    2.70
  -5  -5  -8   29.11    2.24
  -5   5  -9    8.72    1.90
  -5  -5  -9   11.73    1.59
  -5   5  -9    5.53    1.87
  -5  -5  -9    8.70    1.64
  -5   5 -10    5.71    1.70
  -5  -5 -10    4.91    1.39
  -5   5 -10    6.32    1.88
  -5  -5 -10    4.81    1.52
  -5   5 -11    0.55    1.47
  -5  -5 -11    1.76    1.31
  -5   5 -11   -1.28    1.77
  -5  -5 -11    1.44    1.48
  -5   5 -12    3.73    1.69
  -5  -5 -12    5.15    1.55
  -5   5 -12    5.71    1.92
  -5  -5 -12    5.97    1.62
  -5   5 -13    1.02    1.71
  -5   5 -13    3.02    1.90
  -5  -5 -13    2.03    1.55
  -5  -5 -13    1.35    1.49
  -5   5 -14    9.33    2.35
  -5  -5 -14    9.15    1.87
  -5  -5 -15   10.00    2.04
  -5   5 -15   10.04    2.35
  -5  -5 -16    5.52    1.93
  -5   5 -16    3.21    2.19
  -5  -5 -17    6.80    2.05
  -5   5 -18    0.80    2.02
  -5  -5 -18    5.09    2.13
  -5   5 -19  136.74    8.59
  -5  -5 -19  153.19    8.66
  -5  -5 -20    1.40    2.12
  -5  -5 -21    1.12    2.18
   5   6 -20    4.07    2.16
   5   6 -19    5.43    2.23
   5   6 -18   10.87    2.33
   5   6 -17    1.88    1.80
   5   6 -16    5.64    1.94
  -5   6  16    8.76    2.38
   5   6 -15    0.37    1.62
  -5   6  15   -1.42    1.93
  -5   6  14   21.44    3.42
   5   6 -14   17.85    2.24
  -5   6  14   20.63    1.77
  -5   6  14   23.12    2.78
   5   6 -14   25.98    2.61
  -5   6  13    3.48    2.03
   5   6 -13    1.63    1.60
   5   6 -13    0.60    1.31
  -5   6  13    0.27    2.34
   5   6 -13    0.51    1.60
  -5   6  13    2.44    1.09
   5   6 -12   24.75    2.52
   5   6 -12   24.33    2.33
   5   6 -12   20.52    2.09
   5   6 -12   23.28    2.50
  -5   6  12   23.14    3.39
  -5   6  12   19.26    1.77
  -5   6  12   20.50    2.73
   5   6 -11   12.20    1.66
  -5   6  11   13.59    1.52
   5   6 -11   12.93    1.36
  -5   6  11   12.03    2.37
   5   6 -11   18.27    2.13
   5   6 -11   13.58    1.81
   5   6 -11   11.59    1.99
   5   6 -10    0.77    1.23
  -5   6  10    0.04    1.05
   5   6 -10    0.91    0.84
  -5   6  10    1.56    1.74
   5   6 -10    0.75    1.33
   5   6 -10    0.85    1.76
   5   6 -10    1.74    1.46
   5   6  -9    3.46    1.57
   5   6  -9    0.83    0.61
   5   6  -9    1.88    1.18
  -5   6   9    2.45    1.86
   5   6  -9    2.21    0.74
  -5   6   9    2.25    1.16
   5   6  -9    0.29    1.66
   5  -6  -9    2.68    1.21
   5   6  -9    0.38    1.24
  -5   6   8   28.15    2.72
   5   6  -8   25.34    1.85
   5   6  -8   27.68    2.56
   5  -6  -8   29.28    1.92
  -5   6   8   28.99    1.90
   5   6  -8   30.97    2.34
   5   6  -8   27.66    2.03
  -5   6   7   60.94    4.20
   5   6  -7   51.73    2.97
   5   6  -7   50.35    2.64
   5   6  -7   10.67    0.95
   5   6  -7   39.57    2.06
   5   6  -7   41.78    2.43
   5  -6  -7   60.19    2.41
   5   6  -7   49.41    2.27
   5   6  -7    8.60    0.92
  -5   6   7   52.37    2.28
  -5   6   7   47.98    3.10
  -5   6   6   22.83    2.03
   5   6  -6   26.57    2.26
   5   6  -6   24.26    1.96
  -5   6   6   24.38    2.65
   5   6  -6   22.01    2.26
   5   6  -6   18.11    2.56
   5  -6  -6   21.11    2.16
   5  -6  -6   23.46    2.00
  -5   6   5   69.05    4.24
   5   6  -5   80.11    4.45
   5   6  -5   75.43    4.14
  -5   6   5   70.12    4.83
   5   6  -5   73.20    4.42
   5   6  -5   76.15    4.85
  -5  -6   5   68.66    4.11
   5  -6  -5   63.35    4.38
   5  -6  -5   66.48    4.18
  -5   6   4   42.88    2.27
   5   6  -4   47.85    2.43
   5   6  -4   40.45    2.90
   5   6  -4   43.31    1.98
  -5   6   4   44.71    3.08
  -5  -6   4   39.74    1.98
   5   6  -4   40.62    2.39
   5  -6  -4   43.46    2.52
   5  -6  -3    8.29    1.47
   5   6  -3    7.81    1.12
   5   6  -3    7.21    1.58
  -5   6   3    8.32    1.46
  -5  -6   3    8.79    1.20
  -5   6   3    8.00    2.03
   5   6  -3   10.38    1.47
   5   6  -3    9.39    2.07
   5  -6  -2    8.90    1.58
   5   6  -2    8.26    1.35
   5   6  -2    7.85    1.08
   5   6  -2    5.72    1.51
  -5  -6   2    9.41    1.22
  -5   6   2    8.41    1.49
  -5   6   2    9.49    1.95
   5   6  -2    3.02    0.74
   5   6  -2    9.12    2.08
  -5   6   1   80.77    4.48
   5   6  -1   91.31    4.27
   5  -6  -1   79.61    4.52
  -5  -6   1   73.97    3.86
   5   6  -1   73.26    4.37
   5   6  -1   80.29    4.98
  -5   6   1   85.55    4.91
  -5  -6   1   83.72    4.04
   5   6  -1   77.89    3.90
   5   6   0    9.84    1.21
  -5   6   0    9.32    1.58
  -5   6   0    6.83    1.86
  -5  -6   0    6.17    0.84
   5  -6   0    7.36    1.52
   5   6   0    4.74    0.88
  -5  -6   0    8.24    1.07
   5   6   1   10.84    1.19
  -5  -6  -1    7.90    0.83
  -5   6  -1   11.06    2.04
  -5   6  -1    9.60    1.68
  -5  -6  -1   11.16    1.13
   5   6   1    8.36    1.06
  -5  -6  -2   53.30    2.99
  -5   6  -2   60.24    3.79
  -5   6  -2   56.36    3.96
   5   6   2   63.85    3.16
   5   6   3    2.95    1.04
  -5   6  -3    3.87    1.60
  -5   6  -3    2.34    1.63
   5   6   3    3.87    0.79
  -5   6  -4   17.20    2.17
  -5   6  -4   14.04    2.03
   5   6   4   14.20    1.47
  -5  -6  -5   15.83    1.59
  -5   6  -5   21.80    2.35
   5   6   5   16.22    1.66
  -5   6  -6    7.33    1.90
  -5  -6  -6    6.77    1.23
  -5   6  -7   20.90    2.43
  -5  -6  -7   23.00    1.97
  -5   6  -8   40.95    3.44
  -5   6  -8   45.27    3.62
  -5  -6  -8   45.48    3.01
  -5   6  -9    7.61    2.09
  -5  -6  -9    9.91    1.57
  -5   6  -9    4.99    1.93
  -5   6 -10   16.74    2.48
  -5   6 -10   16.92    2.49
  -5   6 -11    6.95    2.15
  -5   6 -11    1.43    1.79
  -5   6 -12   22.35    2.85
  -5  -6 -12   17.27    2.28
  -5   6 -12   23.90    2.72
  -5   6 -13   56.74    4.47
  -5  -6 -13   56.19    4.03
  -5   6 -13   53.91    4.28
  -5   6 -14   12.93    2.63
  -5  -6 -14   13.90    2.19
  -5   6 -14   14.91    2.55
  -5   6 -15    8.21    2.46
  -5  -6 -15    9.84    2.13
  -5   6 -15    4.56    2.23
  -5   6 -16    1.66    2.35
  -5  -6 -16    0.28    1.76
  -5  -6 -17    4.24    2.04
  -5  -6 -18    3.22    2.11
  -5  -6 -19    4.50    2.29
   5   7 -16    2.13    2.11
   5   7 -15    0.10    1.93
   5   7 -14   -0.60    1.92
  -5   7  13    0.11    2.17
   5   7 -13    0.48    1.77
   5   7 -13   -0.72    1.52
   5   7 -12    7.01    2.04
   5   7 -12    3.32    1.53
  -5   7  12    2.35    2.15
   5   7 -11    1.15    1.77
  -5   7  11    3.83    2.36
   5   7 -11    3.47    1.49
   5   7 -10    7.19    1.89
   5   7 -10    6.11    1.54
  -5   7  10    9.03    2.41
   5   7 -10    7.96    2.19
   5   7  -9    0.27    2.03
   5   7  -9    0.45    1.33
   5   7  -9    2.05    1.70
  -5   7   9    2.88    2.23
  -5   7   9    3.34    1.40
   5   7  -8    5.18    1.48
   5   7  -8    6.71    1.77
   5   7  -8    7.51    2.28
  -5   7   8    7.13    1.46
  -5   7   8    8.60    2.39
  -5   7   7    0.10    2.14
  -5   7   7    0.48    1.33
   5   7  -7    0.89    1.22
   5   7  -7    1.28    1.49
   5   7  -7    1.51    2.11
  -5   7   6    5.22    1.45
  -5   7   6    8.02    2.34
   5  -7  -6    5.82    1.60
   5   7  -6    5.66    1.65
   5   7  -6    4.07    2.29
  -5   7   5    6.66    2.36
  -5   7   5    5.76    1.52
   5  -7  -5    6.07    1.61
   5   7  -5    5.72    1.60
   5   7  -5    4.83    2.29
  -5   7   4   15.01    2.60
  -5   7   4   17.41    1.98
   5  -7  -4   13.75    1.97
   5   7  -4   16.76    1.99
   5   7  -4   17.37    2.80
  -5   7   3    6.73    2.30
   5  -7  -3    4.94    1.61
  -5   7   3    8.53    1.67
   5   7  -3    6.96    2.46
   5   7  -3    7.69    1.57
  -5   7   2    0.89    2.13
   5  -7  -2    2.27    1.54
  -5   7   2    4.33    1.58
   5   7  -2    1.26    2.23
   5   7  -2    2.54    1.31
  -5   7   1    2.69    1.50
   5   7  -1    2.24    1.17
   5  -7  -1    1.41    1.49
  -5   7   1    1.46    2.09
  -5   7   0   54.28    4.46
   5  -7   0   61.07    4.09
   5   7   0   59.18    3.66
  -5   7   0   68.19    4.18
  -5   7  -1    4.06    1.68
  -5   7  -1   -0.47    2.01
   5  -7   1    0.15    1.48
  -5   7  -2   13.59    2.11
  -5   7  -2   11.17    2.36
   5  -7   2   14.26    2.04
  -5   7  -3   12.51    2.05
  -5   7  -3   13.50    2.41
  -5   7  -4   -0.56    1.68
  -5   7  -4    0.48    1.96
  -5   7  -5   -0.49    1.71
  -5   7  -5    1.81    1.99
  -5   7  -6   -2.04    1.79
  -5   7  -6    1.59    2.00
  -5   7  -7   19.03    2.65
  -5   7  -7   17.69    2.46
  -5   7  -7   18.84    2.64
  -5   7  -8   -0.19    1.91
  -5   7  -8    0.09    1.87
  -5   7  -8    4.20    2.12
  -5   7  -9    6.48    2.20
  -5   7  -9    6.02    2.10
  -5   7  -9    4.40    2.16
  -5   7 -10    5.83    2.26
  -5   7 -10    3.88    2.05
  -5   7 -11    3.50    2.12
  -5   7 -11    4.96    2.19
  -5   7 -12    5.98    2.32
   5   8 -13   -0.32    2.20
   5   8 -12    8.48    2.41
   5   8 -11    1.00    2.00
   5   8 -10   23.45    2.86
   5   8  -9    8.26    2.22
   5   8  -8    4.00    2.04
  -5   8   7    7.31    2.67
   5   8  -7    5.25    1.97
  -5   8   6   10.69    2.84
  -5   8   5   -1.35    2.49
   5   8  -5   -2.09    2.64
  -5   8   4    2.37    2.59
   5   8  -4    2.95    2.68
   5  -8  -3    9.94    2.02
  -5   8   3   12.34    3.01
  -5   8   3   14.10    2.04
  -5   8   2   28.56    3.65
   5  -8  -2   22.82    2.64
  -5   8   2   28.87    2.71
  -5   8   1   18.84    2.37
  -5   8   1   17.17    3.23
   5  -8  -1   17.90    2.33
   5  -8   0    7.77    1.91
  -5   8   0   10.08    2.04
  -5   8   0    3.86    2.79
   5  -8   1    1.46    1.66
  -5   8  -1   -1.70    1.84
  -5   8  -1   -0.45    2.81
  -5   8  -2   18.76    2.54
  -5   8  -2   24.16    3.33
  -5   8  -3   -1.83    1.89
  -5   8  -3    0.90    2.47
  -5   8  -4    6.02    2.05
  -5   8  -5    4.16    1.97
  -5   8  -6    5.25    2.21
  -5   8  -7    8.58    2.27
   6   0 -31   -0.79    2.18
   6   0 -30    7.87    2.23
   6   0 -29    1.96    1.92
   6   0 -28   19.55    2.54
   6   0 -27    1.67    1.74
   6   0 -26   16.27    2.30
  -6   0  26   22.88    2.63
   6   0 -25   -0.41    1.54
   6   0 -25   -0.18    1.35
  -6   0  25   -0.08    1.63
   6   0 -24   16.64    2.15
   6   0 -24   17.94    1.98
  -6   0  24   16.48    2.32
   6   0 -23    0.15    1.36
   6   0 -23   -0.56    1.22
  -6   0  23    1.82    1.53
   6   0 -22    0.80    1.36
   6   0 -22    1.01    1.28
  -6   0  22    0.61    1.58
  -6   0  22    2.67    1.66
   6   0 -21    1.65    1.56
  -6   0  21   -0.58    1.42
   6   0 -21    0.14    1.34
  -6   0  21    1.24    1.54
   6   0 -21    0.30    1.21
   6   0 -20  475.52   23.85
  -6   0  20  495.78   24.20
   6   0 -20  495.92   24.19
   6   0 -20  464.91   24.11
  -6   0  20  464.97   24.17
  -6   0  19    0.93    1.42
   6   0 -19    1.03    1.35
   6   0 -19    1.08    1.28
  -6   0  19    2.04    1.38
   6   0 -18  465.52   22.64
  -6   0  18  432.56   22.63
  -6   0  18  466.13   22.52
   6   0 -18  436.73   22.60
  -6   0  18  443.58   22.64
  -6   0  17   -0.06    1.18
   6   0 -17    1.16    1.09
  -6   0  17    0.77    1.01
   6   0 -17    2.64    1.27
  -6   0  17    0.60    1.21
  -6   0  16   17.08    1.69
   6   0 -16   14.89    1.87
   6   0 -16   15.79    1.81
  -6   0  15    0.27    0.96
   6   0 -15    0.20    0.92
   6   0 -15   -0.26    0.91
  -6   0  15    0.26    1.00
  -6   0  14  111.30    5.48
   6   0 -14   94.48    5.37
  -6   0  14  102.94    5.34
   6   0 -13    0.89    0.90
  -6   0  13    1.44    0.90
   6   0 -13    0.33    0.85
  -6   0  13    0.04    0.80
   6   0 -12  181.58    9.26
  -6   0  12  162.45    9.20
   6   0 -12  196.27    9.39
  -6   0  12  176.08    9.25
  -6   0  11    0.51    0.86
  -6   0  11    0.73    0.96
   6   0 -11    0.04    0.88
   6   0 -11    0.27    0.84
   6   0 -10  953.93   45.57
  -6   0  10  947.15   45.57
  -6   0  10  849.92   45.32
   6   0 -10  976.58   45.53
   6   0 -10  931.10   45.63
  -6   0  10  997.54   45.59
  -6   0   9    0.50    0.79
   6   0  -9    0.23    0.70
   6   0  -9   -0.17    0.81
  -6   0   9   -0.04    0.86
  -6   0   9    0.02    0.58
   6   0  -8  152.37    8.39
  -6   0   8  177.26    8.52
   6   0  -8  172.76    8.49
  -6   0   7   -0.23    0.66
   6   0  -7   -0.02    0.52
   6   0  -7   -0.11    0.63
  -6   0   6  151.97    7.34
   6   0  -6  146.34    7.31
   6   0  -6  134.88    7.20
  -6   0   5    0.10    0.59
   6   0  -5    0.32    0.59
  -6   0   5    0.09    0.49
  -6   0   4  896.47   47.78
  -6   0   4 1031.14   47.78
  -6   0   4  976.69   47.79
  -6   0   4 1004.20   47.66
  -6   0   3   -0.22    0.59
  -6   0   3    0.26    0.56
  -6   0   3   -0.07    0.55
  -6   0   2  307.04   15.25
   6   0  -2  311.35   15.21
  -6   0   2  304.58   15.19
  -6   0   1    0.07    0.56
   6   0  -1    0.24    0.59
   6   0  -1   -0.15    0.43
  -6   0   0  269.66   14.15
   6   0   0  300.51   14.27
  -6   0   0  305.07   14.27
   6   0   0  283.68   14.20
  -6   0  -1    0.35    0.54
   6   0   1   -0.02    0.57
  -6   0  -1   -0.09    0.54
   6   0   2  831.37   41.12
  -6   0  -2  863.27   41.17
  -6   0  -2  838.23   41.12
  -6   0  -3   -0.05    0.56
   6   0   3    0.16    0.59
  -6   0  -3   -0.22    0.69
   6   0   4  150.27    7.42
   6   0   4  141.56    7.37
  -6   0  -4  143.09    7.38
  -6   0  -5    0.08    0.59
   6   0   5    0.03    0.74
   6   0   5    0.35    0.65
  -6   0  -6   94.52    5.02
   6   0   6   95.38    5.13
   6   0   6   95.21    5.01
   6   0   7   -0.21    0.68
   6   0   7    0.28    0.82
  -6   0  -7   -0.66    0.71
  -6   0  -8  262.90   14.16
   6   0   8  295.69   14.35
   6   0   8  298.09   14.18
   6   0   9   -0.03    0.77
  -6   0  -9    0.33    0.74
   6   0   9    0.50    0.92
   6   0  10  258.69   13.23
  -6   0 -10  266.77   13.29
   6   0  10  266.89   13.43
  -6   0 -11    0.73    0.90
   6   0  11   -0.07    0.81
   6   0  11    0.24    1.02
  -6   0 -11   -0.50    0.83
  -6   0 -12   10.56    1.32
   6   0  12    6.77    1.14
   6   0  12    9.71    1.41
  -6   0 -12    7.76    1.18
  -6   0 -13   -0.26    0.98
  -6   0 -13    0.89    1.07
   6   0  13   -1.28    0.98
  -6   0 -14  242.40   13.27
  -6   0 -14  258.44   13.01
   6   0  14  267.51   12.95
  -6   0 -14  246.27   13.03
  -6   0 -15    0.21    1.21
  -6   0 -15   -0.39    1.14
   6   0  15   -0.08    1.14
  -6   0 -15    0.21    1.45
  -6   0 -16  306.43   14.28
  -6   0 -16  294.68   14.35
   6   0  17   -0.14    1.22
  -6   0 -17   -0.70    1.34
  -6   0 -17   -0.27    1.27
  -6   0 -18    4.10    1.50
  -6   0 -18    5.02    1.45
  -6   0 -19   -0.51    1.43
  -6   0 -19   -0.47    1.31
  -6   0 -20   55.87    3.72
  -6   0 -21    0.58    1.48
  -6   0 -22   52.53    3.69
  -6   0 -23    1.36    1.50
  -6   0 -24   28.60    2.77
  -6   0 -25    1.46    1.69
   6   1 -30   69.93    5.19
   6   1 -29   11.24    2.33
   6   1 -28    4.44    2.04
   6   1 -27   24.90    2.75
  -6   1  26    6.04    2.03
   6   1 -26    8.31    2.00
  -6  -1  25    0.34    1.63
  -6   1  25    2.70    1.78
   6   1 -25    1.06    1.64
  -6   1  25    0.83    1.83
  -6  -1  24    1.15    1.56
  -6   1  24   -0.65    1.61
   6  -1 -24   -0.37    1.39
   6   1 -24    1.36    1.62
  -6   1  24   -1.07    1.71
   6   1 -24    0.64    1.18
  -6  -1  23   11.50    1.95
  -6   1  23   11.93    1.98
  -6   1  23   10.47    2.12
   6   1 -23   12.80    1.55
   6   1 -23    9.48    1.87
   6  -1 -23    8.27    1.72
  -6   1  22    1.27    1.51
  -6   1  22    2.30    1.72
   6   1 -22    1.11    1.12
   6  -1 -22   -0.82    1.42
   6   1 -22    0.79    1.40
   6   1 -22   -0.78    1.39
   6   1 -21  191.96    8.38
  -6   1  21  189.56    8.90
  -6   1  21  193.26    9.06
   6   1 -21  162.02    8.68
  -6   1  20    8.64    1.80
   6   1 -20   15.72    1.91
   6  -1 -20   13.65    1.94
   6   1 -20   13.33    1.44
  -6   1  20   12.82    2.05
   6   1 -20   13.02    1.86
  -6   1  19   87.01    5.36
   6   1 -19   85.16    5.36
   6  -1 -19   86.08    5.40
  -6   1  19   93.51    5.47
   6   1 -19   91.60    4.90
  -6   1  19   89.19    5.12
   6   1 -19   92.89    5.31
   6   1 -18  182.90    9.65
   6  -1 -18  182.16    9.63
  -6   1  18  176.52    9.66
   6   1 -18  174.48    9.11
  -6   1  18  172.67    9.35
   6   1 -18  188.31    9.53
   6   1 -17    1.25    1.11
   6  -1 -17    3.26    1.26
   6  -1 -17    2.90    1.42
   6   1 -17    2.07    1.16
  -6  -1  17    2.10    1.17
   6   1 -17    1.76    0.79
  -6   1  17    1.43    1.06
  -6   1  17    2.22    1.37
   6   1 -16   29.99    2.26
  -6  -1  16   27.12    2.33
   6  -1 -16   30.98    2.47
   6  -1 -16   29.85    2.40
  -6  -1  16   30.46    2.28
  -6   1  16   30.12    2.45
   6   1 -16   30.27    1.86
   6   1 -16   28.18    2.35
  -6   1  16   29.08    2.19
  -6  -1  16   27.81    2.24
  -6  -1  15  215.66   11.22
   6  -1 -15  221.62   11.26
  -6  -1  15  204.55   11.07
   6  -1 -15  216.03   11.25
   6   1 -15  230.22   11.14
  -6   1  15  215.42   11.27
  -6  -1  15  212.57   11.13
  -6   1  15  217.45   11.07
   6   1 -15  206.75   11.21
  -6  -1  14   10.44    1.31
   6   1 -14    8.44    1.30
  -6   1  14    8.34    1.21
  -6  -1  14   11.19    1.37
   6   1 -14    9.90    1.24
   6  -1 -14    8.24    1.30
  -6  -1  14   11.15    1.26
   6  -1 -14    6.64    1.25
  -6   1  14    8.96    1.41
   6   1 -13  150.52    7.81
  -6   1  13  151.68    8.00
  -6  -1  13  153.28    7.96
   6  -1 -13  158.36    8.00
   6  -1 -13  145.03    7.96
  -6  -1  13  154.21    7.82
  -6   1  13  137.96    7.82
  -6  -1  13  145.14    7.85
  -6   1  13  152.26    7.83
   6   1 -13  144.69    7.94
   6   1 -12   21.70    1.77
  -6  -1  12   17.99    1.77
   6  -1 -12   19.18    1.74
  -6   1  12   16.98    1.66
  -6   1  12   21.23    1.72
  -6  -1  12   19.30    1.61
   6  -1 -12   20.86    1.70
  -6   1  12   19.64    1.76
   6   1 -12   20.17    1.62
   6  -1 -11  887.36   41.06
  -6   1  11  788.16   40.90
   6   1 -11  855.81   40.87
  -6   1  11  830.01   41.03
  -6  -1  11  834.74   40.84
   6  -1 -11  806.45   40.97
  -6   1  11  846.45   40.93
   6   1 -10  374.61   18.65
   6  -1 -10  399.77   18.86
  -6   1  10  356.36   18.71
  -6   1  10  388.35   18.86
  -6   1  10  385.90   18.78
   6  -1 -10  378.22   18.79
  -6  -1  10  364.21   18.63
  -6   1   9 1138.74   52.41
  -6  -1   9 1046.47   52.20
  -6   1   9 1074.11   52.42
   6  -1  -9 1040.61   52.36
   6  -1  -9 1078.40   52.40
   6   1  -9 1069.37   52.21
  -6   1   8  118.05    5.97
  -6   1   8  114.92    5.93
   6  -1  -8  105.98    5.85
  -6  -1   8  106.28    5.71
   6  -1  -8  109.72    5.91
   6   1  -8  116.28    5.75
  -6   1   8  115.87    5.99
  -6  -1   8  114.72    5.91
  -6   1   8  100.02    5.83
  -6  -1   7   44.60    2.53
  -6   1   7   40.35    2.49
   6  -1  -7   36.45    2.40
   6   1  -7   35.71    2.48
  -6   1   7   49.86    2.56
  -6   1   7   40.07    2.56
   6   1  -7   39.70    2.28
  -6  -1   7   40.51    2.29
   6  -1  -7   37.39    2.48
  -6  -1   6   21.83    1.54
   6   1  -6   19.83    1.18
  -6   1   6   19.89    1.52
  -6   1   6   18.72    1.52
   6   1  -6   20.83    1.59
   6   1  -6   21.01    1.32
   6  -1  -6   21.47    1.56
  -6  -1   6   19.47    1.30
  -6   1   6   21.18    1.59
  -6   1   5    2.20    0.85
   6  -1  -5    1.17    0.72
  -6  -1   5    1.32    0.48
  -6  -1   5    2.03    0.74
  -6   1   5    2.62    0.80
  -6   1   4  338.83   16.90
  -6  -1   4  358.40   16.93
   6  -1  -4  324.62   16.90
  -6  -1   4  333.60   16.72
  -6   1   4  364.53   17.02
  -6  -1   3   85.79    4.25
  -6  -1   3   75.75    4.03
  -6   1   3   85.02    4.32
  -6   1   3   73.87    4.23
  -6  -1   2   96.10    5.20
  -6  -1   2  121.60    5.78
  -6  -1   1   44.87    2.47
  -6  -1   1   43.34    2.35
   6  -1  -1   42.51    2.54
  -6   1   0  239.39   12.82
  -6  -1   0  263.54   12.76
   6   1   0  261.77   12.61
  -6   1  -1    0.03    0.60
   6   1   1    0.82    0.48
  -6  -1  -1    0.10    0.45
   6  -1   1    0.57    0.70
   6   1   1    0.09    0.41
   6  -1   2  525.98   28.38
  -6   1  -2  599.41   28.44
   6   1   2  578.68   28.23
   6   1   2  602.31   28.29
   6   1   2  571.53   28.31
  -6  -1  -2  591.38   28.30
  -6   1  -3  432.47   20.10
   6   1   3  395.75   19.93
   6   1   3  415.39   19.95
  -6   1  -3  439.92   20.16
  -6  -1  -3  406.24   19.90
   6  -1   3  360.02   20.02
  -6   1  -4   27.33    1.64
   6   1   4   18.21    1.33
   6   1   4   21.23    1.50
  -6   1  -4   19.31    1.60
  -6  -1  -4   19.72    1.31
   6  -1   4   20.33    1.54
  -6  -1  -5  135.30    7.17
   6   1   5  133.14    7.08
   6  -1   5  128.33    7.26
  -6   1  -6   33.68    2.25
  -6  -1  -6   37.25    2.06
   6   1   6   32.77    2.01
  -6   1  -6   32.32    2.37
   6   1   6   35.94    2.25
   6  -1   6   35.69    2.26
  -6   1  -7  320.24   15.34
  -6  -1  -7  296.15   15.10
   6   1   7  291.92   15.10
  -6   1  -7  309.71   15.49
   6   1   7  310.27   15.32
   6  -1   7  324.84   15.32
  -6  -1  -8    0.42    0.62
   6   1   8    0.40    0.56
  -6   1  -8    0.15    0.79
  -6  -1  -8    0.41    0.58
   6  -1   8    1.43    0.85
   6   1   8    0.35    0.92
  -6   1  -8    0.70    0.98
   6  -1   9   41.46    2.70
   6   1   9   29.82    2.44
  -6  -1  -9   45.14    2.46
   6   1   9   41.33    2.33
   6  -1   9   33.60    2.40
  -6  -1  -9   38.11    2.63
  -6   1  -9   38.99    2.51
  -6  -1  -9   31.00    2.20
  -6   1 -10    2.24    0.98
  -6  -1 -10    2.95    1.10
   6  -1  10    3.81    1.03
   6   1  10    3.43    0.77
   6  -1  10    3.19    1.11
  -6  -1 -10    3.16    0.83
   6   1  10    2.32    1.02
  -6  -1 -10    3.46    0.77
  -6  -1 -11    9.08    1.42
   6   1  11    7.21    0.95
   6  -1  11    7.03    1.19
   6  -1  11    9.13    1.34
   6   1  11    7.50    1.37
  -6   1 -11    9.46    1.26
  -6  -1 -11    7.15    0.94
  -6  -1 -11    7.59    1.04
   6   1  12    6.18    1.26
   6   1  12    7.64    0.95
   6  -1  12    4.85    1.16
  -6  -1 -12    5.82    0.93
  -6   1 -12    7.14    1.23
  -6  -1 -12    6.48    1.31
  -6  -1 -12    4.18    1.03
   6  -1  13    9.37    1.39
   6   1  13    8.13    1.11
  -6  -1 -13   11.85    1.63
  -6  -1 -13    9.69    1.16
  -6   1 -13    7.94    1.40
  -6  -1 -13   11.13    1.31
  -6   1 -13   10.04    1.49
   6   1  14   82.85    4.35
   6  -1  14   81.36    4.58
  -6  -1 -14   83.01    4.87
  -6   1 -14   80.77    4.67
  -6  -1 -14   70.00    4.33
  -6  -1 -14   75.57    4.43
  -6   1 -14   79.33    4.73
   6   1  15   67.27    3.70
  -6  -1 -15   64.35    4.21
  -6   1 -15   63.01    4.08
  -6  -1 -15   67.83    3.84
  -6  -1 -15   59.16    3.67
  -6   1 -15   59.68    3.96
  -6  -1 -16   53.86    3.44
  -6   1 -16   57.59    3.83
   6   1  16   53.38    3.38
  -6   1 -16   60.15    3.86
  -6  -1 -16   62.86    3.61
  -6  -1 -17   63.91    4.00
   6   1  17   65.84    3.90
  -6   1 -17   62.90    4.42
   6   1  18   39.87    2.70
  -6   1 -18   43.03    3.17
  -6  -1 -18   39.44    2.74
  -6  -1 -19   12.93    1.57
   6   1  19   12.33    1.59
  -6   1 -19   13.60    2.00
  -6   1 -20    1.43    1.52
  -6  -1 -20    1.36    1.17
  -6   1 -21   33.19    2.82
  -6  -1 -21   27.27    2.34
  -6  -1 -22    7.51    1.57
  -6   1 -22   12.47    2.07
  -6   1 -23   53.69    3.98
  -6   1 -24    5.99    2.06
  -6   1 -25    4.87    2.01
  -6   1 -26   23.87    2.82
  -6   1 -27    8.47    2.38
   6   2 -29    3.54    2.30
   6   2 -28    2.66    1.98
   6  -2 -28    1.30    2.13
   6   2 -27   15.29    2.52
   6  -2 -27   16.10    2.79
  -6   2  26   15.94    2.38
   6   2 -26   14.71    2.42
   6  -2 -26   15.17    2.60
  -6   2  25    1.24    1.66
   6   2 -25    0.28    1.72
   6  -2 -25    0.85    1.93
   6  -2 -24    1.01    1.89
  -6   2  24    0.66    1.72
   6   2 -24    1.19    1.55
  -6   2  24    1.51    1.61
  -6   2  23    5.58    1.80
  -6   2  23    7.69    1.94
   6  -2 -23    6.12    1.89
   6   2 -23    3.26    1.12
   6   2 -23    3.76    1.70
   6   2 -22    8.80    1.84
  -6   2  22    9.02    1.79
  -6  -2  22   10.29    1.82
   6   2 -22    9.31    1.74
   6   2 -22   10.44    1.32
  -6   2  22    9.38    1.96
   6  -2 -22   11.54    2.06
  -6  -2  21   29.03    2.58
   6   2 -21   28.09    2.50
   6   2 -21   26.85    1.97
  -6   2  21   32.95    2.87
   6   2 -21   28.56    2.67
   6   2 -20   32.34    2.79
  -6  -2  20   32.82    2.78
   6   2 -20   30.19    2.13
  -6   2  20   34.46    3.01
   6  -2 -20   37.93    3.07
  -6   2  20   34.77    2.48
   6   2 -20   30.23    2.58
   6   2 -19   73.48    3.55
  -6  -2  19   39.49    3.25
   6  -2 -19   33.27    3.40
   6   2 -19   32.85    2.69
   6   2 -19   67.31    3.97
  -6   2  19   30.99    3.00
  -6   2  19   59.80    3.76
  -6  -2  19   56.16    3.64
   6  -2 -19   38.58    3.37
   6   2 -18   90.73    5.22
  -6  -2  18   95.97    5.19
   6  -2 -18   88.01    5.48
   6   2 -18   86.63    4.75
  -6   2  18   88.37    5.10
   6   2 -18   89.17    5.46
  -6   2  18   93.26    5.52
   6  -2 -18   92.53    5.58
  -6  -2  18  101.28    5.49
  -6  -2  17   44.00    2.95
   6  -2 -17   39.29    3.03
   6   2 -17   39.10    2.70
  -6   2  17   36.11    2.98
   6   2 -17   34.99    2.21
  -6  -2  17   40.71    2.68
  -6   2  17   38.25    2.64
   6   2 -17   42.99    3.03
  -6  -2  16  131.17    6.69
   6  -2 -16  112.42    6.63
   6   2 -16  115.07    6.34
  -6   2  16  149.06    7.03
   6   2 -16  109.71    5.89
  -6   2  16  125.55    6.36
   6   2 -16   88.14    6.38
  -6  -2  16  138.12    6.45
  -6  -2  15    7.62    1.17
   6   2 -15    6.65    1.13
  -6   2  15    6.97    1.44
   6   2 -15    5.66    0.64
   6  -2 -15    5.28    1.32
  -6   2  15    4.34    1.34
  -6   2  15    7.63    1.15
  -6  -2  15    5.81    1.31
  -6  -2  14   21.77    1.58
  -6  -2  14   30.53    1.96
  -6   2  14   31.84    2.16
   6   2 -14   14.35    1.00
  -6   2  14   21.06    1.61
   6  -2 -14   14.90    1.68
   6   2 -14   20.84    1.62
  -6  -2  13   36.14    2.69
  -6   2  13   41.58    2.97
  -6  -2  13   43.67    2.60
   6  -2 -13   43.40    2.93
   6   2 -13   45.53    2.64
  -6   2  13   42.88    2.67
  -6   2  13   38.67    2.68
  -6  -2  13   44.80    2.85
  -6  -2  12   41.18    2.54
   6   2 -12   34.60    2.24
  -6   2  12   34.40    2.36
  -6  -2  12   35.16    2.23
   6  -2 -12   40.03    2.65
  -6   2  12   31.08    2.32
  -6  -2  12   37.28    2.47
  -6   2  12   33.87    2.59
  -6  -2  11    5.55    1.05
   6   2 -11    4.86    1.11
  -6   2  11    6.61    1.09
  -6  -2  11    5.86    0.86
   6   2 -11    5.27    0.84
  -6  -2  11    6.39    1.08
  -6   2  11    4.77    0.98
   6  -2 -11    4.71    1.18
  -6   2  11    5.37    1.21
  -6   2  11    5.69    1.07
  -6   2  10    9.27    1.27
  -6   2  10    9.85    1.17
  -6  -2  10    9.56    1.25
   6   2 -10    9.38    1.25
   6   2 -10    8.73    0.93
  -6   2  10   10.43    1.42
   6  -2 -10    9.29    1.28
  -6  -2  10    9.40    1.21
  -6  -2  10   10.40    0.96
  -6   2  10    9.20    1.21
  -6  -2   9  141.19    8.26
  -6  -2   9  177.21    8.12
   6   2  -9  143.90    8.36
   6  -2  -9  140.41    8.35
  -6   2   9  204.91    8.73
  -6  -2   9  172.22    8.50
   6   2  -9  146.60    8.05
  -6   2   9  208.07    8.55
  -6   2   9  148.50    8.38
   6   2  -8  266.77   12.83
  -6   2   8  261.55   12.86
  -6  -2   8  242.70   12.67
  -6  -2   8  265.69   12.75
  -6   2   8  223.55   12.66
   6   2  -8  263.17   12.46
  -6   2   8  239.50   12.76
   6   2  -7   29.45    1.84
  -6  -2   7   35.68    2.12
  -6   2   7   28.39    2.25
  -6   2   7   39.77    2.31
  -6   2   7   43.92    2.30
  -6  -2   7   39.28    2.25
   6   2  -7   29.78    2.21
  -6  -2   6   22.17    1.60
  -6  -2   6   22.05    1.52
  -6   2   6   23.01    1.83
   6   2  -6   25.90    1.25
  -6  -2   6   19.30    1.20
   6   2  -6   22.01    1.67
  -6   2   6   22.47    1.67
   6  -2  -6   20.60    1.62
  -6   2   6   21.10    1.63
  -6  -2   5   45.46    2.57
  -6   2   5   33.08    2.72
   6  -2  -5   76.15    2.96
  -6   2   5   39.78    2.74
   6   2  -5   29.65    2.66
   6  -2  -5   82.27    3.21
  -6   2   5   38.13    2.96
  -6  -2   5   41.75    2.63
   6   2  -4   59.35    3.31
  -6   2   4   60.55    3.42
  -6  -2   4   60.34    3.16
   6  -2  -4   57.97    3.29
  -6   2   4   57.03    3.33
  -6  -2   4   55.41    3.22
  -6  -2   4   55.11    3.12
   6  -2  -4   61.14    3.40
  -6  -2   3    0.22    0.63
  -6  -2   3    0.18    0.44
   6  -2  -3   -0.38    0.68
  -6   2   3    0.59    0.75
   6  -2  -3   -0.45    0.73
   6   2  -3    1.09    0.71
  -6  -2   3    0.51    0.60
  -6  -2   2  101.23    7.22
   6  -2  -2   84.94    7.30
  -6  -2   1  208.97   10.77
  -6  -2   1  232.02   10.45
  -6  -2   1  194.47   10.44
   6  -2  -1  210.14   10.75
  -6  -2   1  220.66   10.64
  -6   2   1  199.65   10.76
  -6  -2   1  217.66   10.48
  -6  -2   0  273.40   13.23
  -6  -2   0  248.13   13.22
  -6  -2   0  284.75   13.16
  -6  -2   0  257.49   13.31
   6  -2   0  276.42   13.51
  -6  -2  -1  203.39   10.31
  -6  -2  -1  209.99   10.31
  -6  -2  -1  209.09   10.29
  -6  -2  -2  423.90   20.22
  -6  -2  -2  459.86   20.17
  -6  -2  -3  649.29   30.56
  -6  -2  -3  630.04   30.44
  -6  -2  -3  605.50   30.41
  -6   2  -4  217.69    9.88
   6   2   4  193.59    9.20
  -6  -2  -4  196.05    9.29
  -6  -2  -4  204.62    9.54
  -6  -2  -5  265.26   13.22
  -6   2  -5  300.95   13.40
  -6  -2  -5  270.00   12.93
   6  -2   5  289.10   13.33
  -6  -2  -5  239.45   12.86
  -6   2  -5  309.24   13.55
  -6   2  -6    0.20    0.98
  -6   2  -6   -0.04    0.82
  -6  -2  -6    0.70    0.42
  -6  -2  -6    1.17    0.83
  -6  -2  -6    0.21    0.37
   6  -2   6    0.61    0.86
  -6  -2  -7  131.78    6.82
  -6   2  -7  137.22    6.89
  -6  -2  -7  127.60    6.41
   6  -2   7  121.04    6.77
  -6   2  -7  126.19    6.99
  -6   2  -8   10.28    1.46
   6  -2   8   10.12    1.32
  -6   2  -8   14.62    1.44
  -6  -2  -8   11.67    0.88
  -6  -2  -8   13.26    1.41
   6   2   8   12.53    0.90
  -6   2  -9   54.31    3.50
  -6  -2  -9   58.72    3.35
   6  -2   9   54.16    3.24
  -6  -2  -9   46.31    2.75
  -6   2  -9   48.54    3.24
   6   2   9   56.76    2.79
  -6   2 -10   48.67    3.37
  -6  -2 -10   45.54    2.62
  -6   2 -10   55.45    3.26
   6  -2  10   49.53    3.10
   6   2  10   47.47    2.62
  -6  -2 -10   59.36    3.28
  -6  -2 -11    6.30    1.32
   6   2  11    5.11    0.69
  -6   2 -11    3.40    1.27
   6  -2  11    5.60    1.25
  -6   2 -11    5.15    1.21
  -6  -2 -11    5.23    0.68
  -6   2 -12  105.18    4.98
   6   2  12   78.69    4.22
  -6  -2 -12   95.39    4.96
  -6  -2 -12   69.65    4.21
  -6   2 -13    1.68    1.24
  -6  -2 -13    3.46    1.36
   6   2  13    0.36    0.70
  -6  -2 -13    1.52    0.68
   6   2  14  209.12    9.29
  -6   2 -14  190.87    9.88
  -6  -2 -14  162.38    9.77
  -6   2 -14  197.07    9.89
  -6  -2 -14  165.47    9.22
   6   2  15   71.72    3.75
  -6   2 -15   74.01    4.42
  -6  -2 -15   60.88    3.69
  -6   2 -15   76.78    4.50
  -6  -2 -15   71.74    4.43
   6   2  16   18.43    1.45
  -6  -2 -16   16.61    1.39
  -6   2 -16   16.91    2.11
   6   2  17  127.41    6.05
  -6   2 -17  131.59    6.83
  -6   2 -18   31.37    2.76
  -6  -2 -18   24.20    1.82
  -6   2 -19   11.44    2.09
  -6  -2 -19   12.22    1.30
  -6   2 -20    8.93    1.97
  -6   2 -21   13.54    2.22
  -6   2 -22    4.74    1.98
  -6   2 -23    7.28    2.11
  -6   2 -24    4.16    2.14
  -6   2 -25    2.77    2.06
  -6   2 -26    4.55    2.21
   6   3 -27   35.92    3.51
   6  -3 -27   35.81    3.67
   6  -3 -26    5.51    2.21
  -6   3  26   -0.67    1.78
  -6   3  26    1.56    1.56
   6   3 -26    4.75    2.02
   6  -3 -25    3.91    2.05
  -6   3  25    2.82    1.78
  -6   3  25    3.03    1.48
   6   3 -25    5.42    2.09
   6  -3 -24    2.09    1.97
  -6   3  24    2.94    1.74
  -6   3  24    1.59    1.39
   6   3 -24    6.14    1.90
   6  -3 -23   -0.10    1.84
   6   3 -23    0.48    1.69
  -6   3  23    0.63    1.66
  -6   3  23    0.55    1.28
   6   3 -22    8.15    1.94
  -6   3  22    7.03    1.50
   6  -3 -22    5.30    1.97
   6   3 -22    5.61    1.60
   6   3 -21   25.56    2.43
  -6   3  21   33.58    2.34
  -6   3  21   40.44    2.56
   6  -3 -21   18.15    2.62
   6   3 -21   27.87    2.85
  -6   3  20    9.64    1.45
  -6   3  20    9.67    1.51
   6  -3 -20   10.60    1.95
   6   3 -20    9.40    1.55
   6   3 -20    8.25    2.30
   6  -3 -19    1.29    1.59
  -6   3  19    0.13    1.06
  -6   3  19    0.74    1.16
   6   3 -19    1.90    1.23
  -6  -3  19    2.36    1.34
  -6   3  18   10.66    1.46
   6  -3 -18   13.38    2.04
  -6   3  18   11.31    1.53
   6   3 -18   12.30    1.55
  -6  -3  18   13.82    1.65
  -6  -3  17    0.28    1.22
  -6   3  17   -0.86    1.20
   6  -3 -17   -0.87    1.38
  -6   3  17    0.20    1.04
   6  -3 -17   -0.44    1.53
   6   3 -17   -0.45    1.01
  -6   3  17   -0.98    1.10
  -6   3  16    5.01    1.34
  -6  -3  16    3.16    1.49
   6  -3 -16   10.88    2.23
   6  -3 -16    2.52    1.54
  -6   3  16   24.59    1.96
  -6   3  16   22.19    2.11
  -6   3  16   20.19    2.38
   6   3 -16    2.42    1.12
   6  -3 -15   43.69    3.27
   6  -3 -15   46.78    3.36
   6   3 -15   51.67    3.37
  -6   3  15   46.87    2.91
   6   3 -15   48.20    2.86
  -6   3  15   38.98    3.22
  -6   3  15   39.50    2.88
  -6   3  15   45.30    3.12
  -6   3  15   45.97    3.46
  -6   3  14  218.94   11.00
   6  -3 -14  169.23   10.58
   6  -3 -14  165.28   10.64
   6   3 -14  219.37   10.82
  -6   3  14  237.79   10.53
  -6   3  14  242.70   10.74
  -6   3  14  178.64   10.34
  -6   3  14  188.56   10.75
   6   3 -14  213.33   10.32
  -6   3  13  336.87   17.16
   6   3 -13  375.81   17.07
  -6   3  13  338.20   16.68
   6  -3 -13  319.17   16.93
   6  -3 -13  321.34   17.00
  -6   3  13  309.45   16.62
  -6   3  13  331.71   16.83
  -6   3  13  311.70   17.02
   6   3 -13  345.84   16.53
  -6   3  12  128.05    6.73
   6   3 -12   95.12    5.66
  -6   3  12  115.23    6.11
  -6  -3  12  126.32    6.26
  -6  -3  12  137.61    6.36
   6   3 -12  123.17    6.45
  -6   3  12  127.54    6.22
   6  -3 -12  116.89    6.41
  -6   3  12  120.67    6.30
   6  -3 -12  114.00    6.44
   6   3 -12  121.66    5.94
  -6   3  12  109.57    6.46
   6   3 -11   15.94    1.63
   6   3 -11   13.23    1.08
  -6   3  11   14.86    1.72
  -6   3  11   12.30    1.40
  -6   3  11   13.49    1.79
  -6   3  11   11.52    1.31
   6   3 -11   10.84    0.89
   6  -3 -11    9.87    1.47
  -6  -3  11   13.47    1.48
   6  -3 -11   11.96    1.61
  -6  -3  11   14.91    1.42
   6   3 -10   41.84    2.22
  -6   3  10   38.21    2.84
  -6   3  10   38.55    2.50
  -6   3  10   40.07    2.80
  -6   3  10   40.56    3.05
   6   3 -10   34.08    2.12
   6   3 -10   44.70    2.78
  -6   3  10   35.69    2.59
  -6  -3  10   41.09    2.62
   6  -3 -10   36.70    2.75
  -6  -3  10   43.25    2.55
  -6  -3   9  367.32   18.00
  -6   3   9  356.77   18.03
   6   3  -9  320.44   17.61
   6   3  -9  380.08   17.62
  -6   3   9  403.13   18.30
  -6  -3   9  375.18   17.93
   6  -3  -9  338.72   18.10
  -6   3   9  371.29   17.95
  -6   3   9  355.15   18.26
   6   3  -9  364.20   18.12
  -6   3   8   17.18    1.71
  -6   3   8   12.67    1.30
  -6  -3   8   14.36    1.41
   6   3  -8   15.03    0.93
  -6   3   8   14.93    1.71
   6  -3  -8   12.91    1.45
  -6   3   8   14.13    1.49
   6   3  -8   15.46    1.52
   6   3  -7    9.51    1.10
  -6  -3   7    7.53    1.05
  -6   3   7    5.41    1.28
   6  -3  -7    5.72    1.06
  -6   3   7    4.89    1.25
   6  -3  -7    7.54    1.03
  -6   3   7    9.28    1.08
  -6  -3   6  170.35    8.72
   6  -3  -6  171.44    8.86
   6   3  -6  163.78    8.42
  -6   3   6  182.70    9.03
   6   3  -6  187.62    8.87
   6  -3  -6  168.23    8.73
  -6   3   6  166.55    9.02
  -6   3   6  162.99    8.75
  -6  -3   5  109.62    5.77
   6  -3  -5  118.41    5.99
   6   3  -5  114.48    5.88
  -6   3   5  105.64    5.81
   6   3  -5  102.40    5.49
   6   3  -5  114.64    5.52
  -6   3   5  110.61    6.07
   6  -3  -5  108.41    5.81
  -6   3   5  109.82    6.11
   6  -3  -4    4.90    1.00
  -6  -3   4    6.26    0.88
   6   3  -4    2.00    0.51
  -6   3   4    2.22    1.05
  -6   3   4    6.63    1.10
   6  -3  -4    5.73    0.99
   6   3  -4    4.29    0.92
   6  -3  -3  303.01   15.26
  -6   3   3  285.70   15.38
   6  -3  -3  302.32   15.15
   6   3  -3  315.00   15.13
  -6  -3   3  302.61   15.04
  -6   3   3  301.50   15.18
   6   3  -2  397.89   18.35
  -6  -3   2  391.84   18.47
   6  -3  -2  365.93   18.51
  -6  -3   2  358.13   18.25
  -6   3   2  367.41   18.46
   6  -3  -2  372.58   18.41
  -6   3   2  329.84   18.55
  -6   3   1   89.34    5.31
  -6  -3   1  100.48    5.24
   6  -3  -1   93.78    5.12
  -6   3   1   93.78    5.20
   6   3  -1  101.75    5.02
  -6  -3   1   89.98    4.91
   6  -3   0   73.10    3.89
  -6  -3   0   75.87    4.06
  -6  -3   0   70.02    3.62
  -6   3   0   63.80    3.87
  -6  -3   0   64.68    3.46
  -6   3  -1  264.18   13.71
  -6  -3  -1  298.28   13.87
   6  -3   1  272.06   13.65
  -6  -3  -1  273.18   13.45
  -6  -3  -1  259.14   13.34
  -6  -3  -1  273.76   13.33
  -6   3  -2   19.53    1.74
  -6  -3  -2   21.48    1.91
   6  -3   2   20.09    1.66
  -6  -3  -2   22.22    1.51
  -6  -3  -2   20.26    1.27
  -6  -3  -2   20.90    1.37
  -6  -3  -3  132.01    6.75
  -6  -3  -3  144.45    6.89
  -6  -3  -3  151.43    7.33
   6  -3   3  136.26    6.99
  -6  -3  -3  130.52    6.58
  -6  -3  -3  126.20    6.57
  -6   3  -3  126.31    7.03
  -6  -3  -4   15.51    1.72
  -6  -3  -4   12.56    0.81
   6  -3   4   13.67    1.39
  -6  -3  -4   13.72    1.26
  -6  -3  -4   14.89    1.19
  -6  -3  -4   11.72    0.80
  -6  -3  -5    3.94    0.36
   6  -3   5   23.66    1.61
  -6  -3  -5   19.44    2.21
  -6  -3  -5   13.89    1.29
  -6  -3  -5    2.21    0.34
  -6  -3  -5   14.68    1.21
  -6  -3  -6  334.80   16.69
  -6  -3  -6  326.56   16.55
  -6  -3  -6  336.39   17.00
  -6  -3  -7   82.01    4.64
  -6  -3  -7   86.08    5.09
  -6  -3  -8   56.02    3.49
  -6  -3  -8   61.14    3.97
  -6  -3  -9  114.06    6.59
  -6  -3  -9  117.51    6.15
  -6   3  -9  103.17    6.21
  -6  -3 -10   82.08    5.36
  -6  -3 -10   85.38    4.92
  -6   3 -10   87.22    5.13
  -6  -3 -11   58.48    4.27
  -6  -3 -11   55.87    3.73
  -6   3 -11   63.46    3.93
  -6  -3 -12   26.26    2.86
  -6   3 -12   26.55    2.47
  -6  -3 -12   26.39    2.36
  -6   3 -13   88.54    5.63
  -6  -3 -13  100.27    5.59
  -6   3 -14    6.43    1.66
  -6  -3 -14    6.30    1.59
  -6   3 -15   20.40    2.29
  -6  -3 -15   23.75    2.38
  -6   3 -16   14.12    2.09
  -6   3 -17   43.10    3.47
  -6   3 -18   39.73    3.36
  -6   3 -19    7.70    2.09
  -6   3 -20   -0.45    1.95
  -6   3 -21    8.72    2.22
  -6   3 -22   -1.55    1.97
  -6   3 -23    4.47    2.35
   6  -4 -25    0.46    2.10
  -6   4  25    1.55    1.83
   6   4 -25    0.44    1.97
  -6   4  24   35.80    3.18
  -6   4  23    3.94    1.45
   6   4 -22    3.85    1.52
  -6   4  22    7.59    1.50
   6   4 -21   55.33    3.91
  -6   4  21   59.75    4.55
   6   4 -20    8.76    2.13
  -6   4  20    7.68    1.44
   6   4 -20    8.40    1.50
  -6   4  20    8.12    2.14
  -6   4  19   37.94    3.28
   6   4 -19   37.31    2.65
  -6   4  19   36.64    2.63
   6   4 -19   38.74    3.25
  -6   4  19   34.58    2.52
   6   4 -18    1.91    1.11
  -6   4  18    1.99    1.81
  -6   4  18    0.52    1.32
  -6   4  18   -0.05    1.07
  -6   4  18   -0.34    1.09
   6   4 -18   -0.95    1.60
  -6   4  17    2.63    1.10
   6   4 -17    3.58    1.52
  -6   4  17    3.53    1.40
  -6   4  17    2.10    1.63
   6   4 -17    3.95    1.13
  -6   4  17    4.28    1.15
  -6   4  17    5.20    2.08
   6   4 -16   12.90    2.00
  -6   4  16   11.88    1.41
  -6   4  16   13.12    1.68
   6   4 -16   11.78    1.39
  -6   4  16   11.95    2.04
  -6   4  16   12.60    1.47
  -6   4  16   14.82    2.44
  -6   4  15    0.04    1.00
   6   4 -15    1.37    1.41
  -6   4  15    1.06    1.59
   6   4 -15   -0.43    0.90
  -6   4  15    0.87    1.20
  -6   4  15    0.29    1.70
  -6   4  15    0.60    0.99
  -6   4  14   95.73    5.35
  -6   4  14   58.43    4.16
   6  -4 -14   54.11    4.47
  -6   4  14   94.87    4.40
   6   4 -14   71.31    4.68
  -6   4  14   74.45    4.80
   6   4 -14   72.88    4.10
  -6   4  14   97.73    4.65
  -6   4  13    6.56    1.79
  -6   4  13    8.25    1.24
   6   4 -13    9.04    1.05
  -6   4  13   10.29    1.32
   6   4 -13    8.42    1.62
  -6   4  13    8.64    2.06
   6   4 -13    6.47    1.03
   6  -4 -13    6.96    1.57
  -6   4  13   10.05    1.49
   6   4 -12   79.91    4.46
  -6   4  12   64.21    4.10
  -6   4  12   70.01    4.53
   6   4 -12   71.44    3.69
   6  -4 -12   68.85    4.33
  -6   4  12   64.33    3.91
   6   4 -12   60.58    3.75
  -6   4  12   75.11    4.87
   6   4 -11  115.45    5.96
  -6   4  11  103.61    5.70
  -6   4  11  114.11    6.43
   6   4 -11   94.71    5.35
  -6   4  11  102.35    6.05
   6   4 -11  101.90    5.20
  -6   4  11   96.18    5.50
   6  -4 -11   97.43    5.83
   6   4 -10    5.10    1.34
  -6   4  10    5.22    1.08
   6   4 -10    5.94    0.71
  -6   4  10    8.49    1.62
   6   4 -10    6.30    1.05
  -6   4  10    8.80    2.01
  -6  -4  10    6.02    1.28
   6  -4 -10    4.77    1.39
   6   4  -9   43.52    2.41
   6   4  -9   48.31    2.78
  -6   4   9   52.04    3.47
   6   4  -9   54.62    3.24
  -6   4   9   49.53    2.92
   6   4  -9   43.94    2.80
  -6  -4   9   52.15    3.09
   6  -4  -9   44.92    3.13
   6  -4  -8   84.29    4.95
  -6   4   8   85.84    4.72
   6   4  -8   98.57    5.02
   6   4  -8   85.85    4.69
   6   4  -8   78.14    4.50
  -6   4   8   81.17    5.12
   6  -4  -8   78.89    4.67
  -6  -4   8   92.99    4.79
  -6  -4   7    3.60    1.00
   6   4  -7    3.67    1.07
   6   4  -7    3.56    0.80
   6  -4  -7    3.08    0.98
   6  -4  -7    2.38    1.02
   6   4  -7    3.68    1.09
  -6   4   7    3.06    1.34
  -6   4   7    4.26    1.03
  -6  -4   6    5.82    1.03
   6  -4  -6    5.23    1.17
   6   4  -6    6.76    1.15
   6   4  -6    5.01    0.79
  -6   4   6    6.26    1.08
   6  -4  -6    6.11    1.07
  -6   4   6    5.50    1.44
   6   4  -6    5.42    1.11
   6   4  -6    4.80    0.87
   6  -4  -5   17.86    1.55
  -6   4   5   14.20    1.86
   6  -4  -5   18.49    1.74
   6   4  -5   19.16    1.64
   6   4  -5   17.11    1.35
  -6   4   5   12.94    1.49
  -6  -4   5   19.01    1.50
  -6   4   4   96.16    5.70
   6   4  -4   89.22    5.11
   6  -4  -4   98.44    5.36
  -6   4   4   99.75    5.41
   6  -4  -4   99.80    5.52
  -6  -4   4  105.51    5.28
   6   4  -4  104.23    5.40
   6   4  -3  110.58    5.62
  -6   4   3   97.50    5.91
   6  -4  -3  103.13    5.65
   6   4  -3  104.33    5.42
  -6  -4   3  103.45    5.48
   6  -4  -3  102.75    5.77
  -6   4   3  102.35    5.66
  -6   4   2    3.26    1.02
  -6   4   2    1.54    1.28
   6   4  -2    4.09    0.90
  -6  -4   2    3.72    0.76
   6  -4  -2    3.73    1.07
   6  -4  -2    3.27    1.08
   6   4  -1  162.44    7.58
  -6   4   1  138.50    7.72
  -6  -4   1  140.57    7.42
  -6   4   1  135.64    7.90
   6  -4  -1  145.51    7.88
   6  -4  -1  151.62    7.73
  -6   4   0    1.59    0.97
  -6   4   0    0.40    1.05
  -6  -4   0    1.07    0.61
   6  -4   0    2.31    1.05
   6   4   0    1.33    0.68
  -6   4  -1    2.85    1.13
   6  -4   1    3.13    1.05
  -6  -4  -1    1.71    0.55
   6   4   1    1.51    0.62
  -6  -4  -1    1.60    0.60
  -6  -4  -2   93.93    5.74
  -6  -4  -2  159.66    6.64
  -6  -4  -2  156.73    5.75
   6  -4   2   75.36    5.94
  -6   4  -2   78.33    6.11
  -6  -4  -3   16.37    1.90
  -6  -4  -3   16.21    1.38
  -6   4  -3   15.31    1.62
   6  -4   3   12.05    1.55
  -6  -4  -3   12.87    0.93
  -6  -4  -3   17.32    1.26
  -6  -4  -4   24.13    1.28
  -6  -4  -4   29.04    1.76
  -6  -4  -4   32.91    2.50
  -6  -4  -4   20.99    1.27
  -6   4  -4   26.89    2.16
  -6  -4  -4   27.94    1.92
  -6  -4  -5  191.81    8.59
  -6  -4  -5  127.07    7.79
  -6   4  -5  190.96    8.25
  -6  -4  -5  130.93    7.70
  -6   4  -6    0.83    1.20
  -6  -4  -6    1.27    1.50
  -6  -4  -6   -0.19    1.00
  -6  -4  -6    0.04    0.88
  -6   4  -7   21.66    2.15
  -6  -4  -7   22.18    1.80
  -6  -4  -7   23.38    2.47
  -6  -4  -7   21.60    1.93
  -6   4  -7   20.12    2.34
  -6   4  -8   96.60    6.10
  -6  -4  -8  109.37    6.43
  -6  -4  -8  106.50    6.01
  -6  -4  -8  113.56    5.90
  -6   4  -8  108.76    6.38
  -6  -4  -9   32.66    2.94
  -6  -4  -9   32.28    2.24
  -6  -4  -9   24.27    2.22
  -6  -4 -10   -0.19    1.24
  -6  -4 -10    0.21    1.19
  -6   4 -10   -0.17    1.70
  -6   4 -11   12.12    2.18
  -6  -4 -11   12.15    1.91
  -6   4 -12   93.51    6.08
  -6  -4 -12  106.76    5.73
  -6  -4 -12   89.11    5.78
  -6  -4 -13    9.26    1.67
  -6   4 -13    9.45    1.82
  -6  -4 -13   11.23    1.85
  -6   4 -13    9.40    2.05
   6   4  13    5.59    0.49
  -6   4 -14   10.56    1.98
  -6   4 -14   11.42    2.22
  -6  -4 -14   12.28    1.99
   6   4  14    9.81    0.83
  -6  -4 -14   13.22    1.87
  -6   4 -15    5.40    1.85
  -6  -4 -15    7.91    1.87
  -6   4 -15    7.13    2.25
  -6   4 -16   14.86    2.29
  -6  -4 -16   14.22    2.30
  -6   4 -17    0.72    1.91
  -6  -4 -17    0.76    1.72
  -6   4 -18   28.36    3.03
  -6  -4 -18   33.18    3.25
  -6   4 -19   15.02    2.46
  -6  -4 -19    7.60    2.39
  -6   4 -20    0.79    1.95
  -6  -4 -20    0.11    2.09
  -6  -4 -21    4.65    2.44
  -6   4 -21    3.89    2.21
  -6  -4 -22   15.30    2.97
   6   5 -22    1.96    2.04
   6  -5 -21    7.29    2.10
   6   5 -21    6.33    2.08
   6  -5 -20    0.51    1.91
   6   5 -20    1.53    1.84
   6  -5 -19    0.69    1.82
   6   5 -19   -0.20    1.69
  -6   5  19    1.10    1.09
  -6   5  19    0.31    1.93
  -6   5  18   25.60    2.02
   6   5 -18   28.46    2.85
  -6   5  18   25.38    2.98
   6  -5 -18   24.38    2.76
  -6   5  18   21.22    3.14
   6   5 -17    8.70    2.00
  -6   5  17    6.79    2.43
  -6   5  17    6.81    1.24
  -6   5  17   10.82    2.16
  -6   5  16    2.29    1.34
  -6   5  16    1.06    2.17
  -6   5  16    0.86    1.01
   6   5 -16    0.26    1.58
   6   5 -16    0.18    0.96
  -6   5  16    1.42    1.85
   6   5 -16    1.38    1.13
   6   5 -15   60.81    3.96
  -6   5  15   53.22    3.25
  -6   5  15   57.71    4.11
   6   5 -15   54.51    3.08
  -6   5  15   51.26    3.20
  -6   5  15   54.49    4.44
   6   5 -15   40.85    3.12
   6   5 -14   41.27    3.15
  -6   5  14   35.63    2.57
   6   5 -14   34.36    2.56
  -6   5  14   44.41    3.90
  -6   5  14   35.97    3.30
   6   5 -14   37.46    2.32
  -6   5  14   39.22    2.57
   6   5 -13   22.62    2.33
  -6   5  13   21.32    2.99
   6   5 -13   14.54    1.81
  -6   5  13   20.51    1.78
   6   5 -13   19.94    1.47
  -6   5  13   23.99    2.58
  -6   5  12   37.77    3.16
   6   5 -12   30.68    1.95
  -6   5  12   31.94    2.31
   6   5 -12   29.53    2.39
  -6   5  12   36.23    3.62
   6   5 -12   39.29    2.97
   6   5 -11  136.19    6.47
  -6   5  11  126.37    7.18
   6   5 -11  110.92    5.92
  -6   5  11  114.05    5.84
   6   5 -11   92.73    5.35
  -6   5  11  116.01    6.54
   6   5 -11  111.90    5.86
   6  -5 -11  109.42    6.20
   6  -5 -10    1.82    1.40
   6   5 -10    1.12    0.48
  -6   5  10    1.30    1.07
   6   5 -10    1.41    1.07
   6   5 -10    1.18    0.43
  -6   5  10    0.17    1.63
   6   5 -10    0.96    1.29
  -6   5  10    1.20    2.04
   6   5 -10    1.29    1.37
  -6   5   9    2.22    1.82
  -6   5   9    4.73    1.24
   6   5  -9    2.19    0.99
   6  -5  -9    4.48    1.26
   6   5  -9    1.15    1.30
   6   5  -9    3.49    1.47
   6   5  -8   12.08    1.41
  -6   5   8   12.89    2.09
  -6   5   8   13.32    1.52
   6   5  -8   12.51    1.76
   6  -5  -8   17.14    1.59
   6   5  -8   14.30    1.78
  -6   5   7  376.01   18.10
  -6  -5   7  378.26   18.10
   6   5  -7  365.83   18.25
   6   5  -7  399.19   18.35
   6  -5  -7  395.44   18.12
   6   5  -7  312.22   17.86
  -6   5   7  341.32   18.53
   6   5  -7  327.32   17.95
   6  -5  -7  399.57   18.38
   6  -5  -6    0.18    1.19
   6   5  -6    0.05    1.15
   6   5  -6    0.84    0.91
   6   5  -6   -0.46    1.06
   6   5  -6    0.52    1.35
   6  -5  -6    1.26    1.10
  -6   5   6    1.18    1.66
  -6  -5   6    2.66    1.07
  -6   5   6    2.98    1.20
  -6   5   5   13.88    2.20
   6  -5  -5   21.62    1.91
   6   5  -5   25.60    2.06
   6   5  -5   18.87    1.86
   6   5  -5   29.92    2.52
  -6   5   5   16.36    1.88
   6  -5  -5   24.47    2.17
  -6  -5   5   38.18    2.12
   6   5  -4    1.04    1.00
   6  -5  -4    1.96    1.14
   6   5  -4   -0.87    1.02
   6   5  -4    1.54    1.38
  -6   5   4    0.82    1.52
   6  -5  -4    1.19    1.18
  -6   5   4    4.15    1.23
  -6  -5   4    0.72    0.90
   6   5  -3   16.53    1.53
  -6   5   3   14.34    1.62
  -6  -5   3   14.91    1.36
   6   5  -3   13.43    1.46
  -6   5   3   12.63    1.93
   6  -5  -3   11.34    1.62
   6  -5  -3   15.15    1.65
  -6   5   2   25.22    1.93
   6   5  -2    0.08    1.05
  -6   5   2    9.20    1.83
   6  -5  -2   14.56    1.66
   6  -5  -2    4.53    1.36
   6   5  -2    3.85    1.18
  -6  -5   2   16.65    1.30
  -6   5   1  268.56   13.96
  -6   5   1  262.54   13.65
   6   5  -1  279.53   13.43
   6  -5  -1  266.26   13.78
  -6  -5   1  257.68   13.27
   6   5   0   46.23    2.86
  -6  -5   0   46.89    2.51
  -6   5   0   55.29    3.33
  -6  -5   0   54.07    2.80
  -6   5   0   43.41    3.42
  -6  -5  -1   13.35    1.13
  -6   5  -1   15.93    1.78
  -6   5  -1   12.05    1.83
   6   5   1   15.20    1.27
  -6   5  -2    1.18    1.29
  -6  -5  -2    0.52    0.63
  -6   5  -2    0.67    1.33
  -6  -5  -2    1.65    0.70
  -6  -5  -3   17.17    1.18
  -6   5  -3   20.43    2.11
  -6  -5  -3   20.63    1.46
  -6  -5  -4    1.83    0.34
  -6  -5  -4    0.55    0.81
  -6  -5  -4    0.60    0.34
  -6   5  -5   82.32    3.87
  -6  -5  -5   35.48    2.78
  -6   5  -6   21.99    2.23
  -6  -5  -6   23.94    1.89
  -6  -5  -7   15.54    1.81
  -6   5  -7   13.96    2.05
  -6  -5  -7   16.66    1.64
  -6   5  -7   16.49    2.08
  -6  -5  -8    0.06    1.21
  -6   5  -8   -0.93    1.63
  -6  -5  -8    0.52    1.11
  -6   5  -8   -0.45    1.46
  -6  -5  -9    4.35    1.47
  -6   5  -9    3.45    1.94
  -6  -5  -9    4.64    1.31
  -6   5  -9    2.64    1.67
  -6  -5 -10   10.55    1.74
  -6   5 -10    9.68    2.07
  -6  -5 -10   11.92    1.63
  -6   5 -10   11.41    2.02
  -6  -5 -11    0.49    1.40
  -6   5 -11    2.96    1.89
  -6  -5 -11    4.01    1.39
  -6   5 -11    3.17    1.64
  -6  -5 -12   10.90    1.85
  -6   5 -12   10.39    2.29
  -6  -5 -12    8.67    1.70
  -6   5 -12   14.94    2.19
  -6  -5 -13   22.36    2.26
  -6   5 -13   22.34    2.84
  -6  -5 -13   17.93    2.32
  -6  -5 -14    0.57    1.60
  -6   5 -14   -2.04    2.14
  -6  -5 -15   -1.18    1.67
  -6   5 -15    2.46    2.21
  -6  -5 -16    1.68    1.86
  -6   5 -16    2.31    2.14
  -6  -5 -17   51.13    4.08
  -6   5 -17   54.77    4.29
  -6  -5 -18   44.37    3.69
  -6   5 -18   37.83    3.75
  -6  -5 -19    3.82    2.12
  -6  -5 -20    0.54    2.11
   6   6 -20    2.22    2.11
   6   6 -19    8.63    2.31
   6   6 -18   -0.73    1.92
   6   6 -17    0.61    1.81
   6   6 -16    1.47    1.85
  -6   6  16    2.12    2.12
   6   6 -15    1.22    1.76
  -6   6  15    2.87    1.14
  -6   6  15    3.40    2.10
  -6   6  14   17.49    1.71
   6   6 -14   19.56    2.41
  -6   6  14   12.49    3.14
  -6   6  14   15.58    2.61
  -6   6  13   15.87    1.64
   6   6 -13   13.16    2.16
   6   6 -13   13.38    1.93
  -6   6  13   13.27    3.03
  -6   6  13   15.50    2.49
   6   6 -12    1.82    1.24
  -6   6  12    1.18    1.12
   6   6 -12    1.59    1.64
   6   6 -12    1.60    1.60
  -6   6  12    0.13    2.50
  -6   6  12    2.08    1.92
   6   6 -11    7.05    1.43
  -6   6  11    8.06    2.17
  -6   6  11   10.59    1.43
   6   6 -11   10.76    1.93
   6   6 -11    6.67    1.75
  -6   6  11   12.08    3.03
   6   6 -10    6.82    1.36
  -6   6  10    8.37    1.42
   6   6 -10    6.74    1.80
  -6   6  10   12.16    2.28
  -6   6  10    6.41    2.58
   6   6 -10    8.40    1.81
   6   6  -9   82.23    5.17
   6   6  -9   98.51    5.45
   6   6  -9   92.64    5.62
   6   6  -9  111.46    5.82
   6  -6  -9   88.60    5.28
  -6   6   9   94.84    5.30
  -6   6   9   98.44    6.08
   6   6  -8   55.91    3.90
   6   6  -8   73.04    4.27
  -6   6   8   69.83    4.10
   6  -6  -8   67.78    4.10
  -6   6   8   70.44    4.85
   6   6  -8   67.66    4.44
   6   6  -8   78.00    4.50
   6   6  -7   30.45    2.54
   6   6  -7   32.66    2.79
   6   6  -7   22.06    2.07
  -6   6   7   30.06    3.01
  -6   6   7   34.65    2.38
   6  -6  -7   37.03    2.67
   6   6  -7   22.04    2.33
  -6   6   6    5.19    1.34
  -6   6   6    3.78    1.96
   6  -6  -6    2.43    1.38
   6   6  -6    5.70    1.45
   6   6  -6    3.09    1.35
   6   6  -6    2.45    1.75
   6   6  -5    7.47    1.96
   6   6  -5    4.02    1.45
  -6   6   5    3.34    1.30
  -6  -6   5   11.49    1.39
  -6   6   5    4.42    1.90
   6   6  -5    9.96    1.57
   6  -6  -5    5.32    1.54
   6   6  -4    1.80    1.73
  -6  -6   4    0.43    1.00
  -6   6   4    0.95    1.21
   6   6  -4    2.25    1.26
   6  -6  -4    1.10    1.39
   6   6  -4   -0.05    1.24
  -6   6   4   -1.77    1.72
  -6  -6   3   17.00    1.63
  -6   6   3   18.64    2.01
   6   6  -3   20.72    1.96
   6   6  -3   20.30    1.86
  -6   6   3   23.02    2.62
   6  -6  -3   19.77    2.07
  -6  -6   2   23.29    1.76
  -6   6   2   24.51    2.28
   6   6  -2   16.40    1.87
   6  -6  -2   19.09    2.12
  -6   6   2   17.76    2.54
  -6  -6   1   55.54    3.31
  -6   6   1   56.81    3.80
   6   6  -1   69.55    3.59
  -6   6   1   58.22    4.17
  -6  -6   1   54.99    3.11
   6  -6  -1   57.84    3.88
  -6  -6   0   29.90    1.82
  -6   6   0   24.92    2.68
  -6   6   0   30.17    2.44
   6   6   0   26.43    1.93
  -6  -6   0   21.84    1.47
   6  -6   0   32.45    2.58
  -6   6  -1    0.76    1.81
  -6   6  -1   -0.20    1.38
   6   6   1    0.95    0.84
   6  -6   1    0.80    1.40
   6   6   2   31.57    1.97
  -6   6  -2   27.14    2.57
  -6   6  -2   27.16    2.82
  -6   6  -3   47.27    3.44
  -6   6  -3   45.24    3.55
  -6   6  -4   21.50    2.36
  -6   6  -4   18.24    2.32
  -6   6  -5   51.45    3.55
  -6   6  -5   36.12    3.32
  -6   6  -6    2.00    1.67
  -6   6  -7   23.42    2.73
  -6   6  -7   24.51    2.61
  -6   6  -8   39.22    3.45
  -6   6  -8   36.01    3.18
  -6   6  -9   57.50    4.29
  -6   6  -9   53.24    4.06
  -6   6 -10    1.85    1.90
  -6   6 -10    1.31    1.90
  -6   6 -11   14.84    2.43
  -6   6 -11   18.16    2.57
[truncated: 369,491 more chars]
